# Supplementary material for: Three new species of the genus Araeopteron Hampson, 1893 (Lepidoptera, Erebidae, Boletobiinae) from the Xizang Autonomous Region, China with an updated list of the world species
Source: Zookeys. 2021 Sep 15;1060:17–32. doi: 10.3897/zookeys.1060.67674 (PMC8458265; doi:10.3897/zookeys.1060.67674)
Supplement: XML Treatment for Araeopteronini [file zookeys.1060.67674-treatment1.xml]

<!DOCTYPE tp:taxon-treatment
  PUBLIC "-//TaxonX//DTD Taxonomic Treatment Publishing DTD v0 20100105//EN" "tax-treatment-NSO.dtd">
<tp:taxon-treatment xmlns:tp="http://www.plazi.org/taxpub"><tp:treatment-meta><kwd-group><label>Taxon classification</label><kwd><named-content xmlns:xlink="http://www.w3.org/1999/xlink" content-type="kingdom">Animalia</named-content></kwd><kwd><named-content xmlns:xlink="http://www.w3.org/1999/xlink" content-type="order">Lepidoptera</named-content></kwd><kwd><named-content xmlns:xlink="http://www.w3.org/1999/xlink" content-type="family">Noctuidae</named-content></kwd></kwd-group><mixed-citation publication-type="journal"><person-group><name><surname>Han</surname><given-names>Hui Lin</given-names></name><name><surname>Kononenko</surname><given-names>Vladimir S.</given-names></name></person-group><article-title>Three new species of the genus <italic><tp:taxon-name><tp:taxon-name-part taxon-name-part-type="genus" reg="Araeopteron">Araeopteron</tp:taxon-name-part></tp:taxon-name></italic> Hampson, 1893 (<tp:taxon-name><tp:taxon-name-part taxon-name-part-type="order">Lepidoptera</tp:taxon-name-part></tp:taxon-name>, <tp:taxon-name><tp:taxon-name-part taxon-name-part-type="family">Erebidae</tp:taxon-name-part></tp:taxon-name>, <tp:taxon-name><tp:taxon-name-part taxon-name-part-type="subfamily">Boletobiinae</tp:taxon-name-part></tp:taxon-name>) from the Xizang Autonomous Region, China with an updated list of the world species</article-title><source>Zookeys</source><day>15</day><month>9</month><year>2021</year><volume>1060</volume><fpage>17</fpage><lpage>32</lpage><pub-id pub-id-type="doi">10.3897/zookeys.1060.67674</pub-id></mixed-citation></tp:treatment-meta><tp:nomenclature><label>Tribe</label><tp:taxon-name><object-id xmlns:xlink="http://www.w3.org/1999/xlink" content-type="arpha" xlink:type="simple">40F8ED88-0683-51AB-9505-5012F91702CB</object-id>Araeopteronini</tp:taxon-name><tp:taxon-authority>Fibiger, 2005</tp:taxon-authority><tp:nomenclature-citation-list><tp:nomenclature-citation><tp:taxon-name>
                <tp:taxon-name-part taxon-name-part-type="subfamily">Araeopteroninae</tp:taxon-name-part>
              </tp:taxon-name><comment>Fibiger, 2005, <tp:taxon-name><tp:taxon-name-part taxon-name-part-type="genus" reg="Esperiana">Esperiana</tp:taxon-name-part></tp:taxon-name> 11: 25 (in <xref ref-type="bibr" rid="B5">Fibiger and Lafontaine 2005</xref>). Type genus <tp:taxon-name><tp:taxon-name-part taxon-name-part-type="genus" reg="Araeopteron">Araeopteron</tp:taxon-name-part></tp:taxon-name> Hampson, 1893. <xref ref-type="bibr" rid="B24">Lafontaine and Fibiger 2006</xref>; <xref ref-type="bibr" rid="B18">Kononenko 2005</xref>, <xref ref-type="bibr" rid="B19">2010</xref>; <xref ref-type="bibr" rid="B6">Fibiger and Kononenko 2008</xref>; <xref ref-type="bibr" rid="B12">Holloway 2009</xref>.</comment></tp:nomenclature-citation><tp:nomenclature-citation><tp:taxon-name>Araeopteronini</tp:taxon-name><comment>: <xref ref-type="bibr" rid="B13">Holloway 2011</xref>; <xref ref-type="bibr" rid="B32">Zahiri et al. 2012</xref>; <xref ref-type="bibr" rid="B21">Kononenko and Pinratana 2013</xref>; <xref ref-type="bibr" rid="B23">Kononenko 2016</xref>; <xref ref-type="bibr" rid="B31">Wu et al. 2020</xref>.</comment></tp:nomenclature-citation></tp:nomenclature-citation-list></tp:nomenclature><tp:treatment-sec sec-type="remarks" id="SECID0EDPAC"><title>Remarks.</title><p>The tribe comprises rather uniform and small or very small moths with quadrifine hindwing venation. The most conspicuous autapomorphic character states defining the <tp:taxon-name>Araeopteronini</tp:taxon-name> are: in external appearance, their small size, and the shape of the wings with a long, narrow, pointed forewing and short, rounded, triangular hindwing; in the male genitalia, the shape of the tegumen, hugely developed paratergal sclerites, the structure of the valve and the articulation of uncus; and in the female genitalia the patch between the ovipositor lobes on the ventral side and the shape of the signum in the corpus bursae (e.g., <xref ref-type="bibr" rid="B2">Fibiger and Hacker 2001</xref>; <xref ref-type="bibr" rid="B5">Fibiger and Lafontaine 2005</xref>; <xref ref-type="bibr" rid="B6">Fibiger and Kononenko 2008</xref>; <xref ref-type="bibr" rid="B12">Holloway 2009</xref>).</p><p><tp:taxon-name>Araeopteronini</tp:taxon-name> is a poorly studied and neglected group of <tp:taxon-name><tp:taxon-name-part taxon-name-part-type="family">Erebidae</tp:taxon-name-part></tp:taxon-name> moths. At present, the tribe <tp:taxon-name>Araeopterinini</tp:taxon-name> includes the Old World genus <italic><tp:taxon-name><tp:taxon-name-part taxon-name-part-type="genus" reg="Araeopteron">Araeopteron</tp:taxon-name-part></tp:taxon-name></italic> with many undescribed species and some other tropical genera belonging to the <tp:taxon-name><tp:taxon-name-part taxon-name-part-type="subfamily">Boletobiinae</tp:taxon-name-part></tp:taxon-name> (<italic><tp:taxon-name><tp:taxon-name-part taxon-name-part-type="genus" reg="Hyriodes">Hyriodes</tp:taxon-name-part></tp:taxon-name></italic> Hampson, 1910, <italic><tp:taxon-name><tp:taxon-name-part taxon-name-part-type="genus" reg="Pseudcraspedia">Pseudcraspedia</tp:taxon-name-part></tp:taxon-name></italic> Hampson, 1889, and <italic><tp:taxon-name><tp:taxon-name-part taxon-name-part-type="genus" reg="Niaccaba">Niaccaba</tp:taxon-name-part></tp:taxon-name></italic> Walker, 1895) (<xref ref-type="bibr" rid="B12">Holloway 2009</xref>, <xref ref-type="bibr" rid="B13">2011</xref>; <xref ref-type="bibr" rid="B21">Kononenko and Pinratana 2013</xref>).</p></tp:treatment-sec><ref-list><ref id="B5"><mixed-citation xmlns:xlink="http://www.w3.org/1999/xlink" xlink:type="simple"><person-group><name name-style="western"><surname>Fibiger</surname><given-names>M</given-names></name><name name-style="western"><surname>Lafontaine</surname><given-names>DL</given-names></name></person-group> (<year>2005</year>) <article-title>A review of the higher classification of the <tp:taxon-name><tp:taxon-name-part taxon-name-part-type="superfamily">Noctuoidea</tp:taxon-name-part></tp:taxon-name> (<tp:taxon-name><tp:taxon-name-part taxon-name-part-type="order">Lepidoptera</tp:taxon-name-part></tp:taxon-name>) with special references to the Holarctic fauna.</article-title><source><tp:taxon-name><tp:taxon-name-part taxon-name-part-type="genus">Esperiana</tp:taxon-name-part></tp:taxon-name></source><volume>11</volume>: <fpage>7</fpage>–<lpage>92</lpage>.</mixed-citation></ref><ref id="B24"><mixed-citation xmlns:xlink="http://www.w3.org/1999/xlink" xlink:type="simple"><person-group><name name-style="western"><surname>Lafontaine</surname><given-names>JD</given-names></name><name name-style="western"><surname>Fibiger</surname><given-names>M</given-names></name></person-group> (<year>2006</year>) <article-title>Revised higher classification of the <tp:taxon-name><tp:taxon-name-part taxon-name-part-type="superfamily">Noctuoidea</tp:taxon-name-part></tp:taxon-name>.</article-title><source>Canadian Entomologist</source><volume>138</volume>: <fpage>610</fpage>–<lpage>635</lpage>. <ext-link xlink:type="simple" ext-link-type="doi" xlink:href="10.4039/n06-012">https://doi.org/10.4039/n06-012</ext-link></mixed-citation></ref><ref id="B18"><mixed-citation xmlns:xlink="http://www.w3.org/1999/xlink" xlink:type="simple"><person-group><name name-style="western"><surname>Kononenko</surname><given-names>VS</given-names></name></person-group> (<year>2005</year>) <source>An annotated check list of the <tp:taxon-name><tp:taxon-name-part taxon-name-part-type="family">Noctuidae</tp:taxon-name-part></tp:taxon-name> (s. l.) (<tp:taxon-name><tp:taxon-name-part taxon-name-part-type="order">Lepidoptera</tp:taxon-name-part></tp:taxon-name>, <tp:taxon-name><tp:taxon-name-part taxon-name-part-type="superfamily">Noctuoidea</tp:taxon-name-part></tp:taxon-name>: <tp:taxon-name><tp:taxon-name-part taxon-name-part-type="family">Nolidae</tp:taxon-name-part></tp:taxon-name>. <tp:taxon-name><tp:taxon-name-part taxon-name-part-type="family">Erebidae</tp:taxon-name-part></tp:taxon-name>. <tp:taxon-name><tp:taxon-name-part taxon-name-part-type="family">Micronoctuidae</tp:taxon-name-part></tp:taxon-name>, <tp:taxon-name><tp:taxon-name-part taxon-name-part-type="family">Noctuidae</tp:taxon-name-part></tp:taxon-name>) of the Asian part of Russia and the Ural region. – <tp:taxon-name><tp:taxon-name-part taxon-name-part-type="family">Noctuidae</tp:taxon-name-part></tp:taxon-name> Sibiricae vol. 1.</source><publisher-name>Entomological Press</publisher-name>, <publisher-loc>Sorø</publisher-loc>, <size units="page">243 pp</size>.</mixed-citation></ref><ref id="B19"><mixed-citation xmlns:xlink="http://www.w3.org/1999/xlink" xlink:type="simple"><person-group><name name-style="western"><surname>Kononenko</surname><given-names>VS</given-names></name></person-group> (<year>2010</year>) <source><tp:taxon-name><tp:taxon-name-part taxon-name-part-type="family">Micronoctuidae</tp:taxon-name-part></tp:taxon-name>, <tp:taxon-name><tp:taxon-name-part taxon-name-part-type="family">Noctuidae</tp:taxon-name-part></tp:taxon-name>: <tp:taxon-name><tp:taxon-name-part taxon-name-part-type="subfamily">Rivulinae</tp:taxon-name-part></tp:taxon-name> – <tp:taxon-name><tp:taxon-name-part taxon-name-part-type="subfamily">Agaristinae</tp:taxon-name-part></tp:taxon-name> (<tp:taxon-name><tp:taxon-name-part taxon-name-part-type="order">Lepidoptera</tp:taxon-name-part></tp:taxon-name>). – <tp:taxon-name><tp:taxon-name-part taxon-name-part-type="family">Noctuidae</tp:taxon-name-part></tp:taxon-name> Sibiricae vol. 2.</source><publisher-name>Entomological Press</publisher-name>, <publisher-loc>Sorø</publisher-loc>, <size units="page">475 pp</size>.</mixed-citation></ref><ref id="B6"><mixed-citation xmlns:xlink="http://www.w3.org/1999/xlink" xlink:type="simple"><person-group><name name-style="western"><surname>Fibiger</surname><given-names>M</given-names></name><name name-style="western"><surname>Kononenko</surname><given-names>VS</given-names></name></person-group> (<year>2008</year>) <article-title>A revision of the subfamily <tp:taxon-name><tp:taxon-name-part taxon-name-part-type="subfamily">Araeopteroninae</tp:taxon-name-part></tp:taxon-name> Fibiger, 2005 in the Russian Far East and neighbouring countries with a description of four new species (<tp:taxon-name><tp:taxon-name-part taxon-name-part-type="order">Lepidoptera</tp:taxon-name-part></tp:taxon-name>, <tp:taxon-name><tp:taxon-name-part taxon-name-part-type="family">Noctuidae</tp:taxon-name-part></tp:taxon-name>).</article-title><source>Zootaxa</source><volume>1891</volume>: <fpage>39</fpage>–<lpage>54</lpage>. <ext-link xlink:type="simple" ext-link-type="doi" xlink:href="10.11646/zootaxa.1891.1.4">https://doi.org/10.11646/zootaxa.1891.1.4</ext-link></mixed-citation></ref><ref id="B12"><mixed-citation xmlns:xlink="http://www.w3.org/1999/xlink" xlink:type="simple"><person-group><name name-style="western"><surname>Holloway</surname><given-names>JD</given-names></name></person-group> (<year>2009</year>) <article-title>The Moths of Borneo, part 13, Family <tp:taxon-name><tp:taxon-name-part taxon-name-part-type="family">Noctuidae</tp:taxon-name-part></tp:taxon-name>, subfamilies <tp:taxon-name><tp:taxon-name-part taxon-name-part-type="subfamily">Pantheinae</tp:taxon-name-part></tp:taxon-name>, <tp:taxon-name><tp:taxon-name-part taxon-name-part-type="subfamily">Bagisarinae</tp:taxon-name-part></tp:taxon-name>, <tp:taxon-name><tp:taxon-name-part taxon-name-part-type="subfamily">Acontiinae</tp:taxon-name-part></tp:taxon-name><tp:taxon-name>Aediinae</tp:taxon-name>, <tp:taxon-name><tp:taxon-name-part taxon-name-part-type="subfamily">Eustrotiinae</tp:taxon-name-part></tp:taxon-name>, <tp:taxon-name><tp:taxon-name-part taxon-name-part-type="subfamily">Bryophilinae</tp:taxon-name-part></tp:taxon-name>, <tp:taxon-name>Araeoperoninae</tp:taxon-name>, <tp:taxon-name><tp:taxon-name-part taxon-name-part-type="subfamily">Aventiinae</tp:taxon-name-part></tp:taxon-name>, <tp:taxon-name><tp:taxon-name-part taxon-name-part-type="subfamily">Eublemminae</tp:taxon-name-part></tp:taxon-name>.</article-title><source>Malayan Nature Journal</source><volume>62</volume>(<issue>1–2</issue>): <fpage>1</fpage>–<lpage>240</lpage>.</mixed-citation></ref><ref id="B13"><mixed-citation xmlns:xlink="http://www.w3.org/1999/xlink" xlink:type="simple"><person-group><name name-style="western"><surname>Holloway</surname><given-names>JD</given-names></name></person-group> (<year>2011</year>) <article-title>The Moths of Borneo. Part 2. Phautidae, <tp:taxon-name><tp:taxon-name-part taxon-name-part-type="family">Himantopteridae</tp:taxon-name-part></tp:taxon-name>, <tp:taxon-name><tp:taxon-name-part taxon-name-part-type="family">Zygaenidae</tp:taxon-name-part></tp:taxon-name>. Complete Checklist, Checklist notes, Historical appendix, Index.</article-title><source>Malayan Nature Journal</source><volume>63</volume>(<issue>1–2</issue>): <fpage>1</fpage>–<lpage>545</lpage>.</mixed-citation></ref><ref id="B32"><mixed-citation xmlns:xlink="http://www.w3.org/1999/xlink" xlink:type="simple"><person-group><name name-style="western"><surname>Zahiri</surname><given-names>R</given-names></name><name name-style="western"><surname>Holloway</surname><given-names>JD</given-names></name><name name-style="western"><surname>Kitching</surname><given-names>IJ</given-names></name><name name-style="western"><surname>Lafontaine</surname><given-names>JD</given-names></name><name name-style="western"><surname>Mutanen</surname><given-names>M</given-names></name><name name-style="western"><surname>Wahlberg</surname><given-names>N</given-names></name></person-group> (<year>2012</year>) <article-title>Molecular phylogenetics of <tp:taxon-name><tp:taxon-name-part taxon-name-part-type="family">Erebidae</tp:taxon-name-part></tp:taxon-name> (<tp:taxon-name><tp:taxon-name-part taxon-name-part-type="order">Lepidoptera</tp:taxon-name-part></tp:taxon-name>, <tp:taxon-name><tp:taxon-name-part taxon-name-part-type="superfamily">Noctuoidea</tp:taxon-name-part></tp:taxon-name>).</article-title><source>Systematic Entomology</source><volume>37</volume>(<issue>1</issue>): <fpage>102</fpage>–<lpage>124</lpage>. <ext-link xlink:type="simple" ext-link-type="doi" xlink:href="10.1111/j.1365-3113.2011.00607.x">https://doi.org/10.1111/j.1365-3113.2011.00607.x</ext-link></mixed-citation></ref><ref id="B21"><mixed-citation xmlns:xlink="http://www.w3.org/1999/xlink" xlink:type="simple"><person-group><name name-style="western"><surname>Kononenko</surname><given-names>VS</given-names></name><name name-style="western"><surname>Pinratana</surname><given-names>A</given-names></name></person-group> (<year>2013</year>) <source>Moth of Thailand. Vol. 3. Part 2. <tp:taxon-name><tp:taxon-name-part taxon-name-part-type="superfamily">Noctuoidea</tp:taxon-name-part></tp:taxon-name>. An illustrated Catalogue of <tp:taxon-name><tp:taxon-name-part taxon-name-part-type="family">Erebidae</tp:taxon-name-part></tp:taxon-name>, <tp:taxon-name><tp:taxon-name-part taxon-name-part-type="family">Nolidae</tp:taxon-name-part></tp:taxon-name>, <tp:taxon-name><tp:taxon-name-part taxon-name-part-type="family">Euteliidae</tp:taxon-name-part></tp:taxon-name> and <tp:taxon-name><tp:taxon-name-part taxon-name-part-type="family">Noctuidae</tp:taxon-name-part></tp:taxon-name> (<tp:taxon-name><tp:taxon-name-part taxon-name-part-type="class">Insecta</tp:taxon-name-part></tp:taxon-name>, <tp:taxon-name><tp:taxon-name-part taxon-name-part-type="order">Lepidoptera</tp:taxon-name-part></tp:taxon-name>) in Thailand. Brothers of St.</source><publisher-name>Gabriel</publisher-name>, <publisher-loc>Bangkok</publisher-loc>, <size units="page">625 pp</size>.</mixed-citation></ref><ref id="B23"><mixed-citation xmlns:xlink="http://www.w3.org/1999/xlink" xlink:type="simple"><person-group><name name-style="western"><surname>Kononenko</surname><given-names>VS</given-names></name></person-group> (<year>2016</year>) <source><tp:taxon-name><tp:taxon-name-part taxon-name-part-type="family">Erebidae</tp:taxon-name-part></tp:taxon-name>. In: Leley AS (Ed.) Annotated catalogue of the insects of Russian Far East. Volume II. <tp:taxon-name><tp:taxon-name-part taxon-name-part-type="order">Lepidoptera</tp:taxon-name-part></tp:taxon-name>.</source><publisher-name>Dalnauka</publisher-name>, <publisher-loc>Vladivostok</publisher-loc>, <size units="page">812 pp</size>. [in Russian]</mixed-citation></ref><ref id="B31"><mixed-citation xmlns:xlink="http://www.w3.org/1999/xlink" xlink:type="simple"><person-group><name name-style="western"><surname>Wu</surname><given-names>J</given-names></name><name name-style="western"><surname>Zhao</surname><given-names>TT</given-names></name><name name-style="western"><surname>Han</surname><given-names>HL</given-names></name></person-group> (<year>2020</year>) <article-title>Two new records species of the Tribe <tp:taxon-name>Araeopteronini</tp:taxon-name> (<tp:taxon-name><tp:taxon-name-part taxon-name-part-type="family">Erebidae</tp:taxon-name-part></tp:taxon-name>: <tp:taxon-name><tp:taxon-name-part taxon-name-part-type="subfamily">Boletobiinae</tp:taxon-name-part></tp:taxon-name>) from China.</article-title><source>Journal of Northeast Forestry University</source><volume>48</volume>(<issue>5</issue>): <fpage>144</fpage>–<lpage>147</lpage>.</mixed-citation></ref><ref id="B2"><mixed-citation xmlns:xlink="http://www.w3.org/1999/xlink" xlink:type="simple"><person-group><name name-style="western"><surname>Fibiger</surname><given-names>M</given-names></name><name name-style="western"><surname>Hacker</surname><given-names>H</given-names></name></person-group> (<year>2001</year>) <article-title>The <italic><tp:taxon-name><tp:taxon-name-part taxon-name-part-type="genus">Araeopteron</tp:taxon-name-part></tp:taxon-name></italic> genus-group in Yemen, with description of one new genus and 6 new species (<tp:taxon-name><tp:taxon-name-part taxon-name-part-type="order">Lepidoptera</tp:taxon-name-part></tp:taxon-name>, <tp:taxon-name><tp:taxon-name-part taxon-name-part-type="family">Noctuidae</tp:taxon-name-part></tp:taxon-name>).</article-title><source><tp:taxon-name><tp:taxon-name-part taxon-name-part-type="genus">Esperiana</tp:taxon-name-part></tp:taxon-name></source><volume>8</volume>: <fpage>575</fpage>–<lpage>584</lpage>.</mixed-citation></ref></ref-list></tp:taxon-treatment>
