# Supplementary material for: Three new species of the genus Araeopteron Hampson, 1893 (Lepidoptera, Erebidae, Boletobiinae) from the Xizang Autonomous Region, China with an updated list of the world species
Source: Zookeys. 2021 Sep 15;1060:17–32. doi: 10.3897/zookeys.1060.67674 (PMC8458265; doi:10.3897/zookeys.1060.67674)
Supplement: XML Treatment for Araeopteron [file zookeys.1060.67674-treatment2.xml]

<!DOCTYPE tp:taxon-treatment
  PUBLIC "-//TaxonX//DTD Taxonomic Treatment Publishing DTD v0 20100105//EN" "tax-treatment-NSO.dtd">
<tp:taxon-treatment xmlns:tp="http://www.plazi.org/taxpub"><tp:treatment-meta><kwd-group><label>Taxon classification</label><kwd><named-content xmlns:xlink="http://www.w3.org/1999/xlink" content-type="kingdom">Animalia</named-content></kwd><kwd><named-content xmlns:xlink="http://www.w3.org/1999/xlink" content-type="order">Lepidoptera</named-content></kwd><kwd><named-content xmlns:xlink="http://www.w3.org/1999/xlink" content-type="family">Noctuidae</named-content></kwd></kwd-group><mixed-citation publication-type="journal"><person-group><name><surname>Han</surname><given-names>Hui Lin</given-names></name><name><surname>Kononenko</surname><given-names>Vladimir S.</given-names></name></person-group><article-title>Three new species of the genus <italic><tp:taxon-name><tp:taxon-name-part taxon-name-part-type="genus" reg="Araeopteron">Araeopteron</tp:taxon-name-part></tp:taxon-name></italic> Hampson, 1893 (<tp:taxon-name><tp:taxon-name-part taxon-name-part-type="order">Lepidoptera</tp:taxon-name-part></tp:taxon-name>, <tp:taxon-name><tp:taxon-name-part taxon-name-part-type="family">Erebidae</tp:taxon-name-part></tp:taxon-name>, <tp:taxon-name><tp:taxon-name-part taxon-name-part-type="subfamily">Boletobiinae</tp:taxon-name-part></tp:taxon-name>) from the Xizang Autonomous Region, China with an updated list of the world species</article-title><source>Zookeys</source><day>15</day><month>9</month><year>2021</year><volume>1060</volume><fpage>17</fpage><lpage>32</lpage><pub-id pub-id-type="doi">10.3897/zookeys.1060.67674</pub-id></mixed-citation></tp:treatment-meta><tp:nomenclature><label>Genus</label><tp:taxon-name>
            <object-id xmlns:xlink="http://www.w3.org/1999/xlink" content-type="arpha" xlink:type="simple">DB7F0504-BA9A-5E96-AEAE-0C9D8FCE2DB8</object-id>
            <tp:taxon-name-part taxon-name-part-type="genus" reg="Araeopteron">Araeopteron</tp:taxon-name-part>
          </tp:taxon-name><tp:taxon-authority>Hampson, 1893</tp:taxon-authority><xref ref-type="fig" rid="F1">Figures 1–6</xref><xref ref-type="fig" rid="F2">, 7–12</xref><tp:nomenclature-citation-list><tp:nomenclature-citation><tp:taxon-name>
                <tp:taxon-name-part taxon-name-part-type="genus" reg="Araeopteron">Araeopteron</tp:taxon-name-part>
              </tp:taxon-name><comment>Hampson, 1893, Illustrations of Typical Specimens of <tp:taxon-name><tp:taxon-name-part taxon-name-part-type="order">Lepidoptera</tp:taxon-name-part></tp:taxon-name><tp:taxon-name><tp:taxon-name-part taxon-name-part-type="suborder">Heterocera</tp:taxon-name-part></tp:taxon-name> in the Collection of the British Museum 9: 33, 136. Type species: <tp:taxon-name><tp:taxon-name-part taxon-name-part-type="genus" reg="Araeopteron">Araeopteron</tp:taxon-name-part><tp:taxon-name-part taxon-name-part-type="species" reg="pictale">pictale</tp:taxon-name-part></tp:taxon-name> Hampson, 1893 [Sri Lanka].</comment></tp:nomenclature-citation></tp:nomenclature-citation-list></tp:nomenclature><tp:treatment-sec sec-type="Synonymy" id="SECID0E5DAE"><title>Synonymy.</title><p><italic><tp:taxon-name><tp:taxon-name-part taxon-name-part-type="genus" reg="Araeopterum">Araeopterum</tp:taxon-name-part></tp:taxon-name></italic> Hampson, 1896, emendation; <italic><tp:taxon-name><tp:taxon-name-part taxon-name-part-type="genus" reg="Thelxinoa">Thelxinoa</tp:taxon-name-part></tp:taxon-name></italic> Turner, 1902; <italic><tp:taxon-name><tp:taxon-name-part taxon-name-part-type="genus" reg="Essonistis">Essonistis</tp:taxon-name-part></tp:taxon-name></italic> Meyrick, 1902; <italic><tp:taxon-name><tp:taxon-name-part taxon-name-part-type="genus" reg="Araeopterella">Araeopterella</tp:taxon-name-part></tp:taxon-name></italic> Fibiger &amp; Hacker, 2001; <italic><tp:taxon-name><tp:taxon-name-part taxon-name-part-type="genus" reg="Araeoptera">Araeoptera</tp:taxon-name-part></tp:taxon-name></italic> Hampson, 1910, emendation.</p></tp:treatment-sec><tp:treatment-sec sec-type="References" id="SECID0EHFAE"><title>References.</title><p><xref ref-type="bibr" rid="B14">Inoue 1958</xref>, <xref ref-type="bibr" rid="B15">1965</xref>; <xref ref-type="bibr" rid="B26">Nye 1975</xref>; <xref ref-type="bibr" rid="B28">Sugi 1982</xref>; <xref ref-type="bibr" rid="B27">Poole 1989</xref>; <xref ref-type="bibr" rid="B16">Kononenko 1990</xref>, <xref ref-type="bibr" rid="B17">2003</xref>, <xref ref-type="bibr" rid="B18">2005</xref>, <xref ref-type="bibr" rid="B19">2010</xref>, <xref ref-type="bibr" rid="B23">2016</xref>; <xref ref-type="bibr" rid="B22">Kononenko et al. 1998</xref>; <xref ref-type="bibr" rid="B3">Fibiger and Agassiz 2001</xref>; <xref ref-type="bibr" rid="B2">Fibiger and Hacker 2001</xref>; <xref ref-type="bibr" rid="B4">Fibiger 2002</xref>; <xref ref-type="bibr" rid="B20">Kononenko and Han 2007</xref>; <xref ref-type="bibr" rid="B6">Fibiger and Kononenko 2008</xref>; <xref ref-type="bibr" rid="B8">Guillermet 2009</xref>; <xref ref-type="bibr" rid="B12">Holloway 2009</xref>, <xref ref-type="bibr" rid="B13">2011</xref>; <xref ref-type="bibr" rid="B21">Kononenko and Pinratana 2013</xref>; <xref ref-type="bibr" rid="B1">Bippus 2018</xref>; <xref ref-type="bibr" rid="B31">Wu et al. 2020</xref>.</p></tp:treatment-sec><tp:treatment-sec sec-type="diagnosis" id="SECID0EFIAE"><title>Diagnosis.</title><p>Small and very small species, wingspan 9–18 mm. Forewing narrow, with oblique outer margin and long fringes; hindwing shorter than forewing, with shallow concavity under apex; wing colour grey or brown-grey, in some species with orange or pale reddish patches, reniform stigma black; frons scaled. In the male genitalia, tegumen short, broad, paratergal sclerites uniting the tegumen and vinculum hugely developed; vinculum short and broad; uncus with long coecum; costa and cucullus membranous; sacculus sclerotised, narrow; apex of sacculus spatulate or club-shaped; uncus thin, rather short, curved. In the female genitalia, a small raised membranous or slightly sclerotised patch or low cone covered with long hair-like setae lies between posterior ends of anal papillae; signum cone-like or hat-like with a rounded top, fringed basally with spines; sometimes signum as relatively large flat plate. Larva and food specialisation are unknown.</p><fig id="F1" position="float" orientation="portrait"><object-id xmlns:xlink="http://www.w3.org/1999/xlink" content-type="doi" xlink:type="simple">10.3897/zookeys.1060.67674.figures1-6</object-id><object-id xmlns:xlink="http://www.w3.org/1999/xlink" content-type="arpha" xlink:type="simple">C95D295D-28CD-5923-95E7-DF623BF14952</object-id><label>Figures 1–6.</label><caption><p>Adults of <italic><tp:taxon-name><tp:taxon-name-part taxon-name-part-type="genus" reg="Araeopteron">Araeopteron</tp:taxon-name-part></tp:taxon-name></italic> spp. <bold>1</bold><italic><tp:taxon-name><tp:taxon-name-part taxon-name-part-type="genus" reg="Araeopteron">A.</tp:taxon-name-part><tp:taxon-name-part taxon-name-part-type="species" reg="dawai">dawai</tp:taxon-name-part></tp:taxon-name></italic> sp. nov. holotype <bold>2</bold><italic><tp:taxon-name><tp:taxon-name-part taxon-name-part-type="genus" reg="Araeopteron">A.</tp:taxon-name-part><tp:taxon-name-part taxon-name-part-type="species" reg="rufescens">rufescens</tp:taxon-name-part></tp:taxon-name></italic>. Malaysia, Borneo <bold>3</bold><italic><tp:taxon-name><tp:taxon-name-part taxon-name-part-type="genus" reg="Araeopteron">A.</tp:taxon-name-part><tp:taxon-name-part taxon-name-part-type="species" reg="medogensis">medogensis</tp:taxon-name-part></tp:taxon-name></italic> sp. nov. holotype <bold>4</bold><italic><tp:taxon-name><tp:taxon-name-part taxon-name-part-type="genus" reg="Araeopteron">A.</tp:taxon-name-part><tp:taxon-name-part taxon-name-part-type="species" reg="ussurica">ussurica</tp:taxon-name-part></tp:taxon-name></italic> (Russia, Primorye, after <xref ref-type="bibr" rid="B6">Fibiger and Kononenko 2008</xref>) <bold>5</bold><italic><tp:taxon-name><tp:taxon-name-part taxon-name-part-type="genus" reg="Araeopteron">A.</tp:taxon-name-part><tp:taxon-name-part taxon-name-part-type="species" reg="tibeta">tibeta</tp:taxon-name-part></tp:taxon-name></italic> sp. nov. holotype <bold>6</bold><italic><tp:taxon-name><tp:taxon-name-part taxon-name-part-type="genus" reg="Araeopteron">A.</tp:taxon-name-part><tp:taxon-name-part taxon-name-part-type="species" reg="amoena">amoena</tp:taxon-name-part></tp:taxon-name></italic> (Russia, Primorye, after <xref ref-type="bibr" rid="B6">Fibiger and Kononenko 2008</xref>).</p></caption><graphic xmlns:xlink="http://www.w3.org/1999/xlink" xlink:href="zookeys-1060-017-g001.jpg" position="float" orientation="portrait" xlink:type="simple" id="oo_589054.jpg"><uri content-type="original_file" xlink:type="simple">https://binary.pensoft.net/fig/589054</uri></graphic></fig><p>The genus includes 45 described species and many undescribed species distributed mainly in tropical and subtropical regions; a few species extend into the temperate zone.</p><p>In China five described species of the genus <italic><tp:taxon-name><tp:taxon-name-part taxon-name-part-type="genus" reg="Araeopteron">Araeopteron</tp:taxon-name-part></tp:taxon-name></italic> are known (<xref ref-type="bibr" rid="B6">Fibiger and Kononenko 2008</xref>), of which two species, <italic><tp:taxon-name><tp:taxon-name-part taxon-name-part-type="genus" reg="Araeopteron">A.</tp:taxon-name-part><tp:taxon-name-part taxon-name-part-type="species" reg="canescens">canescens</tp:taxon-name-part></tp:taxon-name></italic> (Walker, [1866]) and <italic><tp:taxon-name><tp:taxon-name-part taxon-name-part-type="genus" reg="Araeopteron">A.</tp:taxon-name-part><tp:taxon-name-part taxon-name-part-type="species" reg="fasciale">fasciale</tp:taxon-name-part></tp:taxon-name></italic> (Hampson, 1896) have recently been found in southeast China by <xref ref-type="bibr" rid="B31">Wu et al. (2020)</xref>. Three further new <italic><tp:taxon-name><tp:taxon-name-part taxon-name-part-type="genus" reg="Araeopteron">Araeopteron</tp:taxon-name-part></tp:taxon-name></italic> species are described below.</p></tp:treatment-sec><tp:treatment-sec><!--Section generated to contain objects referenced in tp:taxon-treatment.--><fig id="F2" position="float" orientation="portrait"><object-id xmlns:xlink="http://www.w3.org/1999/xlink" content-type="doi" xlink:type="simple">10.3897/zookeys.1060.67674.figures7-12</object-id><object-id xmlns:xlink="http://www.w3.org/1999/xlink" content-type="arpha" xlink:type="simple">3A78EC5D-00FD-5CCC-AB03-403F5DF4AD96</object-id><label>Figures 7–12.</label><caption><p>Male genitalia of <italic><tp:taxon-name><tp:taxon-name-part taxon-name-part-type="genus" reg="Araeopteron">Araeopteron</tp:taxon-name-part></tp:taxon-name></italic> spp. <bold>7</bold><italic><tp:taxon-name><tp:taxon-name-part taxon-name-part-type="genus" reg="Araeopteron">A.</tp:taxon-name-part><tp:taxon-name-part taxon-name-part-type="species" reg="dawai">dawai</tp:taxon-name-part></tp:taxon-name></italic> sp. nov. holotype, gen. prep. no. hhl-4010-1 <bold>8</bold><italic><tp:taxon-name><tp:taxon-name-part taxon-name-part-type="genus" reg="Araeopteron">A.</tp:taxon-name-part><tp:taxon-name-part taxon-name-part-type="species" reg="rufescens">rufescens</tp:taxon-name-part></tp:taxon-name></italic>, Malaysia, Borneo, gen. prep. no. hhl-4587-1 <bold>9</bold><italic><tp:taxon-name><tp:taxon-name-part taxon-name-part-type="genus" reg="Araeopteron">A.</tp:taxon-name-part><tp:taxon-name-part taxon-name-part-type="species" reg="medogensis">medogensis</tp:taxon-name-part></tp:taxon-name></italic> sp. nov. holotype, gen. prep. no. hhl-4022-1 <bold>10</bold><italic><tp:taxon-name><tp:taxon-name-part taxon-name-part-type="genus" reg="Araeopteron">A.</tp:taxon-name-part><tp:taxon-name-part taxon-name-part-type="species" reg="ussurica">ussurica</tp:taxon-name-part></tp:taxon-name></italic> (Russia, Primorye, after <xref ref-type="bibr" rid="B6">Fibiger and Kononenko 2008</xref>) <bold>11</bold><italic><tp:taxon-name><tp:taxon-name-part taxon-name-part-type="genus" reg="Araeopteron">A.</tp:taxon-name-part><tp:taxon-name-part taxon-name-part-type="species" reg="tibeta">tibeta</tp:taxon-name-part></tp:taxon-name></italic> sp. nov. holotype, gen. prep. no. hhl-4026-1 <bold>12</bold><italic><tp:taxon-name><tp:taxon-name-part taxon-name-part-type="genus" reg="Araeopteron">A.</tp:taxon-name-part><tp:taxon-name-part taxon-name-part-type="species" reg="amoena">amoena</tp:taxon-name-part></tp:taxon-name></italic> (Russia, Primorye, after <xref ref-type="bibr" rid="B6">Fibiger and Kononenko 2008</xref>).</p></caption><graphic xmlns:xlink="http://www.w3.org/1999/xlink" xlink:href="zookeys-1060-017-g002.jpg" position="float" orientation="portrait" xlink:type="simple" id="oo_589055.jpg"><uri content-type="original_file" xlink:type="simple">https://binary.pensoft.net/fig/589055</uri></graphic></fig></tp:treatment-sec><ref-list><ref id="B6"><mixed-citation xmlns:xlink="http://www.w3.org/1999/xlink" xlink:type="simple"><person-group><name name-style="western"><surname>Fibiger</surname><given-names>M</given-names></name><name name-style="western"><surname>Kononenko</surname><given-names>VS</given-names></name></person-group> (<year>2008</year>) <article-title>A revision of the subfamily <tp:taxon-name><tp:taxon-name-part taxon-name-part-type="subfamily">Araeopteroninae</tp:taxon-name-part></tp:taxon-name> Fibiger, 2005 in the Russian Far East and neighbouring countries with a description of four new species (<tp:taxon-name><tp:taxon-name-part taxon-name-part-type="order">Lepidoptera</tp:taxon-name-part></tp:taxon-name>, <tp:taxon-name><tp:taxon-name-part taxon-name-part-type="family">Noctuidae</tp:taxon-name-part></tp:taxon-name>).</article-title><source>Zootaxa</source><volume>1891</volume>: <fpage>39</fpage>–<lpage>54</lpage>. <ext-link xlink:type="simple" ext-link-type="doi" xlink:href="10.11646/zootaxa.1891.1.4">https://doi.org/10.11646/zootaxa.1891.1.4</ext-link></mixed-citation></ref><ref id="B14"><mixed-citation xmlns:xlink="http://www.w3.org/1999/xlink" xlink:type="simple"><person-group><name name-style="western"><surname>Inoue</surname><given-names>H</given-names></name></person-group> (<year>1958</year>) <article-title>Three new species of the genus <tp:taxon-name><tp:taxon-name-part taxon-name-part-type="genus">Araeopteron</tp:taxon-name-part></tp:taxon-name> (<tp:taxon-name><tp:taxon-name-part taxon-name-part-type="order">Lepidoptera</tp:taxon-name-part></tp:taxon-name>, <tp:taxon-name><tp:taxon-name-part taxon-name-part-type="family">Noctuidae</tp:taxon-name-part></tp:taxon-name>) from Japan.</article-title><source>Tinea</source><volume>4</volume>(<issue>1</issue>): <fpage>229</fpage>–<lpage>233</lpage>.</mixed-citation></ref><ref id="B15"><mixed-citation xmlns:xlink="http://www.w3.org/1999/xlink" xlink:type="simple"><person-group><name name-style="western"><surname>Inoue</surname><given-names>H</given-names></name></person-group> (<year>1965</year>) <article-title>Two new species of <tp:taxon-name><tp:taxon-name-part taxon-name-part-type="genus">Araeopteron</tp:taxon-name-part></tp:taxon-name> (<tp:taxon-name><tp:taxon-name-part taxon-name-part-type="order">Lepidoptera</tp:taxon-name-part></tp:taxon-name>, <tp:taxon-name><tp:taxon-name-part taxon-name-part-type="family">Noctuidae</tp:taxon-name-part></tp:taxon-name>) from Japan with notes on the known species.</article-title><source>Tinea</source><volume>7</volume>(<issue>1</issue>): <fpage>81</fpage>–<lpage>83</lpage>.</mixed-citation></ref><ref id="B26"><mixed-citation xmlns:xlink="http://www.w3.org/1999/xlink" xlink:type="simple"><person-group><name name-style="western"><surname>Nye</surname><given-names>IWB</given-names></name></person-group> (<year>1975</year>) <source><tp:taxon-name><tp:taxon-name-part taxon-name-part-type="superfamily">Noctuoidea</tp:taxon-name-part></tp:taxon-name> (Part): <tp:taxon-name><tp:taxon-name-part taxon-name-part-type="family">Noctuidae</tp:taxon-name-part></tp:taxon-name>, <tp:taxon-name><tp:taxon-name-part taxon-name-part-type="family">Agaristidae</tp:taxon-name-part></tp:taxon-name> and <tp:taxon-name><tp:taxon-name-part taxon-name-part-type="family">Nolidae</tp:taxon-name-part></tp:taxon-name>. The generic names of moths of the World. Vol. 1.</source><publisher-name>British Museum (Natural History)</publisher-name>, <publisher-loc>London</publisher-loc>, <size units="page">568 pp</size>. [1 frontispiece] <ext-link xlink:type="simple" ext-link-type="doi" xlink:href="10.5962/bhl.title.119777">https://doi.org/10.5962/bhl.title.119777</ext-link></mixed-citation></ref><ref id="B28"><mixed-citation xmlns:xlink="http://www.w3.org/1999/xlink" xlink:type="simple"><person-group><name name-style="western"><surname>Sugi</surname><given-names>S</given-names></name></person-group> (<year>1982</year>) <tp:taxon-name><tp:taxon-name-part taxon-name-part-type="family">Noctuidae</tp:taxon-name-part></tp:taxon-name> (except <tp:taxon-name><tp:taxon-name-part taxon-name-part-type="subfamily">Herminiinae</tp:taxon-name-part></tp:taxon-name>). In: Inoue H, Sugi S, Kuroko H, Moriuti S &amp; Kawabe A (Eds) 1: 669–913, 2: 334–405, pls. 37, 164–223, 229, 278, 355–280. Kodansha, Tokyo. [in Japanese with English synopsis]</mixed-citation></ref><ref id="B27"><mixed-citation xmlns:xlink="http://www.w3.org/1999/xlink" xlink:type="simple"><person-group><name name-style="western"><surname>Poole</surname><given-names>RW</given-names></name></person-group> (<year>1989</year>) <article-title><tp:taxon-name><tp:taxon-name-part taxon-name-part-type="family">Noctuidae</tp:taxon-name-part></tp:taxon-name>. Lepidopterorum Catalogues (New Series). Fascicle 118. EJ Brill. Leiden, pt. 1: v–xii +1–500; pt. 2: 501–1013; pt.</article-title><volume>3</volume>: <fpage>1014</fpage>–<lpage>1314</lpage>.</mixed-citation></ref><ref id="B16"><mixed-citation xmlns:xlink="http://www.w3.org/1999/xlink" xlink:type="simple"><person-group><name name-style="western"><surname>Kononenko</surname><given-names>VS</given-names></name></person-group> (<year>1990</year>) <source>Synonymic check list of the <tp:taxon-name><tp:taxon-name-part taxon-name-part-type="family">Noctuidae</tp:taxon-name-part></tp:taxon-name> (<tp:taxon-name><tp:taxon-name-part taxon-name-part-type="order">Lepidoptera</tp:taxon-name-part></tp:taxon-name>) of the Primorye Territory, the Far East of U.S.S.R.</source><publisher-name>Tinea 13</publisher-name>, <publisher-loc>Suppl. 1</publisher-loc>, <size units="page">40 pp</size>.</mixed-citation></ref><ref id="B17"><mixed-citation xmlns:xlink="http://www.w3.org/1999/xlink" xlink:type="simple"><person-group><name name-style="western"><surname>Kononenko</surname><given-names>VS</given-names></name></person-group> (<year>2003</year>) Introduction; Subfamilies <tp:taxon-name><tp:taxon-name-part taxon-name-part-type="subfamily">Euteliinae</tp:taxon-name-part></tp:taxon-name>, <tp:taxon-name><tp:taxon-name-part taxon-name-part-type="subfamily">Acontiinae</tp:taxon-name-part></tp:taxon-name>, <tp:taxon-name><tp:taxon-name-part taxon-name-part-type="subfamily">Acronictinae</tp:taxon-name-part></tp:taxon-name>, <tp:taxon-name><tp:taxon-name-part taxon-name-part-type="subfamily">Pantheinae</tp:taxon-name-part></tp:taxon-name>, <tp:taxon-name><tp:taxon-name-part taxon-name-part-type="subfamily">Agaristinae</tp:taxon-name-part></tp:taxon-name>, <tp:taxon-name><tp:taxon-name-part taxon-name-part-type="subfamily">Amphipyrinae</tp:taxon-name-part></tp:taxon-name>, <tp:taxon-name><tp:taxon-name-part taxon-name-part-type="subfamily">Cuculliinae</tp:taxon-name-part></tp:taxon-name>, <tp:taxon-name><tp:taxon-name-part taxon-name-part-type="subfamily">Hadeninae</tp:taxon-name-part></tp:taxon-name>, <tp:taxon-name><tp:taxon-name-part taxon-name-part-type="subfamily">Noctuinae</tp:taxon-name-part></tp:taxon-name> and <tp:taxon-name><tp:taxon-name-part taxon-name-part-type="subfamily">Heliothinae</tp:taxon-name-part></tp:taxon-name>. In: Lehr PA (Ed.) Keys for Identification of the Insects of the Far East of Russia vol. 5, <tp:taxon-name><tp:taxon-name-part taxon-name-part-type="order">Trichoptera</tp:taxon-name-part></tp:taxon-name> and <tp:taxon-name><tp:taxon-name-part taxon-name-part-type="order">Lepidoptera</tp:taxon-name-part></tp:taxon-name>. Part 4. Vladivostok, Dal’nauka, 1–34, 215–217, 237–603 [in Russian].</mixed-citation></ref><ref id="B18"><mixed-citation xmlns:xlink="http://www.w3.org/1999/xlink" xlink:type="simple"><person-group><name name-style="western"><surname>Kononenko</surname><given-names>VS</given-names></name></person-group> (<year>2005</year>) <source>An annotated check list of the <tp:taxon-name><tp:taxon-name-part taxon-name-part-type="family">Noctuidae</tp:taxon-name-part></tp:taxon-name> (s. l.) (<tp:taxon-name><tp:taxon-name-part taxon-name-part-type="order">Lepidoptera</tp:taxon-name-part></tp:taxon-name>, <tp:taxon-name><tp:taxon-name-part taxon-name-part-type="superfamily">Noctuoidea</tp:taxon-name-part></tp:taxon-name>: <tp:taxon-name><tp:taxon-name-part taxon-name-part-type="family">Nolidae</tp:taxon-name-part></tp:taxon-name>. <tp:taxon-name><tp:taxon-name-part taxon-name-part-type="family">Erebidae</tp:taxon-name-part></tp:taxon-name>. <tp:taxon-name><tp:taxon-name-part taxon-name-part-type="family">Micronoctuidae</tp:taxon-name-part></tp:taxon-name>, <tp:taxon-name><tp:taxon-name-part taxon-name-part-type="family">Noctuidae</tp:taxon-name-part></tp:taxon-name>) of the Asian part of Russia and the Ural region. – <tp:taxon-name><tp:taxon-name-part taxon-name-part-type="family">Noctuidae</tp:taxon-name-part></tp:taxon-name> Sibiricae vol. 1.</source><publisher-name>Entomological Press</publisher-name>, <publisher-loc>Sorø</publisher-loc>, <size units="page">243 pp</size>.</mixed-citation></ref><ref id="B19"><mixed-citation xmlns:xlink="http://www.w3.org/1999/xlink" xlink:type="simple"><person-group><name name-style="western"><surname>Kononenko</surname><given-names>VS</given-names></name></person-group> (<year>2010</year>) <source><tp:taxon-name><tp:taxon-name-part taxon-name-part-type="family">Micronoctuidae</tp:taxon-name-part></tp:taxon-name>, <tp:taxon-name><tp:taxon-name-part taxon-name-part-type="family">Noctuidae</tp:taxon-name-part></tp:taxon-name>: <tp:taxon-name><tp:taxon-name-part taxon-name-part-type="subfamily">Rivulinae</tp:taxon-name-part></tp:taxon-name> – <tp:taxon-name><tp:taxon-name-part taxon-name-part-type="subfamily">Agaristinae</tp:taxon-name-part></tp:taxon-name> (<tp:taxon-name><tp:taxon-name-part taxon-name-part-type="order">Lepidoptera</tp:taxon-name-part></tp:taxon-name>). – <tp:taxon-name><tp:taxon-name-part taxon-name-part-type="family">Noctuidae</tp:taxon-name-part></tp:taxon-name> Sibiricae vol. 2.</source><publisher-name>Entomological Press</publisher-name>, <publisher-loc>Sorø</publisher-loc>, <size units="page">475 pp</size>.</mixed-citation></ref><ref id="B23"><mixed-citation xmlns:xlink="http://www.w3.org/1999/xlink" xlink:type="simple"><person-group><name name-style="western"><surname>Kononenko</surname><given-names>VS</given-names></name></person-group> (<year>2016</year>) <source><tp:taxon-name><tp:taxon-name-part taxon-name-part-type="family">Erebidae</tp:taxon-name-part></tp:taxon-name>. In: Leley AS (Ed.) Annotated catalogue of the insects of Russian Far East. Volume II. <tp:taxon-name><tp:taxon-name-part taxon-name-part-type="order">Lepidoptera</tp:taxon-name-part></tp:taxon-name>.</source><publisher-name>Dalnauka</publisher-name>, <publisher-loc>Vladivostok</publisher-loc>, <size units="page">812 pp</size>. [in Russian]</mixed-citation></ref><ref id="B22"><mixed-citation xmlns:xlink="http://www.w3.org/1999/xlink" xlink:type="simple"><person-group><name name-style="western"><surname>Kononenko</surname><given-names>VS</given-names></name><name name-style="western"><surname>Ahn</surname><given-names>SB</given-names></name><name name-style="western"><surname>Ronkay</surname><given-names>L</given-names></name></person-group> (<year>1998</year>) <source>Illustrated catalog of <tp:taxon-name><tp:taxon-name-part taxon-name-part-type="family">Noctuidae</tp:taxon-name-part></tp:taxon-name> in Korea (<tp:taxon-name><tp:taxon-name-part taxon-name-part-type="order">Lepidoptera</tp:taxon-name-part></tp:taxon-name>). In: K. T. Park (Ed.</source><publisher-name>) Insects of Korea</publisher-name>, <publisher-loc>[Series 3] Korea Research Institute of Bioscience and Biotechnology &amp; Center for Insect Systematics, Daejeon</publisher-loc>, <size units="page">509 pp</size>.</mixed-citation></ref><ref id="B3"><mixed-citation xmlns:xlink="http://www.w3.org/1999/xlink" xlink:type="simple"><person-group><name name-style="western"><surname>Fibiger</surname><given-names>M</given-names></name><name name-style="western"><surname>Agassiz</surname><given-names>D</given-names></name></person-group> (<year>2001</year>) <italic><tp:taxon-name><tp:taxon-name-part taxon-name-part-type="genus">Araeopteron</tp:taxon-name-part><tp:taxon-name-part taxon-name-part-type="species">ecphaea</tp:taxon-name-part></tp:taxon-name></italic>, a small noctuid moth in the West Palaearctic (<tp:taxon-name><tp:taxon-name-part taxon-name-part-type="family">Noctuidae</tp:taxon-name-part></tp:taxon-name>: <tp:taxon-name><tp:taxon-name-part taxon-name-part-type="subfamily">Acontiinae</tp:taxon-name-part></tp:taxon-name>). Nota Lepidopterologica 24(1/2): 29–35.</mixed-citation></ref><ref id="B2"><mixed-citation xmlns:xlink="http://www.w3.org/1999/xlink" xlink:type="simple"><person-group><name name-style="western"><surname>Fibiger</surname><given-names>M</given-names></name><name name-style="western"><surname>Hacker</surname><given-names>H</given-names></name></person-group> (<year>2001</year>) <article-title>The <italic><tp:taxon-name><tp:taxon-name-part taxon-name-part-type="genus">Araeopteron</tp:taxon-name-part></tp:taxon-name></italic> genus-group in Yemen, with description of one new genus and 6 new species (<tp:taxon-name><tp:taxon-name-part taxon-name-part-type="order">Lepidoptera</tp:taxon-name-part></tp:taxon-name>, <tp:taxon-name><tp:taxon-name-part taxon-name-part-type="family">Noctuidae</tp:taxon-name-part></tp:taxon-name>).</article-title><source><tp:taxon-name><tp:taxon-name-part taxon-name-part-type="genus">Esperiana</tp:taxon-name-part></tp:taxon-name></source><volume>8</volume>: <fpage>575</fpage>–<lpage>584</lpage>.</mixed-citation></ref><ref id="B4"><mixed-citation xmlns:xlink="http://www.w3.org/1999/xlink" xlink:type="simple"><person-group><name name-style="western"><surname>Fibiger</surname><given-names>M</given-names></name></person-group> (<year>2002</year>) <article-title>A new <tp:taxon-name><tp:taxon-name-part taxon-name-part-type="genus">Araeopteron</tp:taxon-name-part></tp:taxon-name> species, <italic><tp:taxon-name><tp:taxon-name-part taxon-name-part-type="genus">A.</tp:taxon-name-part><tp:taxon-name-part taxon-name-part-type="species">diehli</tp:taxon-name-part></tp:taxon-name></italic> sp. nov. from northern Sumatra (<tp:taxon-name><tp:taxon-name-part taxon-name-part-type="order">Lepidoptera</tp:taxon-name-part></tp:taxon-name>, <tp:taxon-name><tp:taxon-name-part taxon-name-part-type="family">Noctuidae</tp:taxon-name-part></tp:taxon-name>).</article-title><source><tp:taxon-name><tp:taxon-name-part taxon-name-part-type="suborder">Heterocera</tp:taxon-name-part></tp:taxon-name> Sumatrana</source><volume>12</volume>(<issue>3</issue>): <fpage>129</fpage>–<lpage>132</lpage>.</mixed-citation></ref><ref id="B20"><mixed-citation xmlns:xlink="http://www.w3.org/1999/xlink" xlink:type="simple"><person-group><name name-style="western"><surname>Kononenko</surname><given-names>VS</given-names></name><name name-style="western"><surname>Han</surname><given-names>HL</given-names></name></person-group> (<year>2007</year>) <source>Atlas genitalia of the <tp:taxon-name><tp:taxon-name-part taxon-name-part-type="family">Noctuidae</tp:taxon-name-part></tp:taxon-name> in Korea (<tp:taxon-name><tp:taxon-name-part taxon-name-part-type="order">Lepidoptera</tp:taxon-name-part></tp:taxon-name>). In: Park KT (Ed.) Insects of Korea, Series 11].</source><publisher-name>Korea National Arboretum &amp; Center for Insect Systematics</publisher-name>, <publisher-loc>Pocheon</publisher-loc>, <size units="page">464 pp</size>.</mixed-citation></ref><ref id="B8"><mixed-citation xmlns:xlink="http://www.w3.org/1999/xlink" xlink:type="simple"><person-group><name name-style="western"><surname>Guillermet</surname><given-names>C</given-names></name></person-group> (<year>2009</year>) <article-title>Contributionàc l’étude des Hétérocères de l’île La Réunion: trios nouveaux <tp:taxon-name><tp:taxon-name-part taxon-name-part-type="family">Tineidae</tp:taxon-name-part></tp:taxon-name> et un nouveau <tp:taxon-name><tp:taxon-name-part taxon-name-part-type="family">Noctuidae</tp:taxon-name-part></tp:taxon-name> (<tp:taxon-name><tp:taxon-name-part taxon-name-part-type="order">Lepidoptera</tp:taxon-name-part></tp:taxon-name><tp:taxon-name><tp:taxon-name-part taxon-name-part-type="suborder">Heterocera</tp:taxon-name-part></tp:taxon-name>).</article-title><source>L’Entomologiste</source><volume>65</volume>(<issue>3</issue>): <fpage>117</fpage>–<lpage>123</lpage>.</mixed-citation></ref><ref id="B12"><mixed-citation xmlns:xlink="http://www.w3.org/1999/xlink" xlink:type="simple"><person-group><name name-style="western"><surname>Holloway</surname><given-names>JD</given-names></name></person-group> (<year>2009</year>) <article-title>The Moths of Borneo, part 13, Family <tp:taxon-name><tp:taxon-name-part taxon-name-part-type="family">Noctuidae</tp:taxon-name-part></tp:taxon-name>, subfamilies <tp:taxon-name><tp:taxon-name-part taxon-name-part-type="subfamily">Pantheinae</tp:taxon-name-part></tp:taxon-name>, <tp:taxon-name><tp:taxon-name-part taxon-name-part-type="subfamily">Bagisarinae</tp:taxon-name-part></tp:taxon-name>, <tp:taxon-name><tp:taxon-name-part taxon-name-part-type="subfamily">Acontiinae</tp:taxon-name-part></tp:taxon-name><tp:taxon-name>Aediinae</tp:taxon-name>, <tp:taxon-name><tp:taxon-name-part taxon-name-part-type="subfamily">Eustrotiinae</tp:taxon-name-part></tp:taxon-name>, <tp:taxon-name><tp:taxon-name-part taxon-name-part-type="subfamily">Bryophilinae</tp:taxon-name-part></tp:taxon-name>, <tp:taxon-name>Araeoperoninae</tp:taxon-name>, <tp:taxon-name><tp:taxon-name-part taxon-name-part-type="subfamily">Aventiinae</tp:taxon-name-part></tp:taxon-name>, <tp:taxon-name><tp:taxon-name-part taxon-name-part-type="subfamily">Eublemminae</tp:taxon-name-part></tp:taxon-name>.</article-title><source>Malayan Nature Journal</source><volume>62</volume>(<issue>1–2</issue>): <fpage>1</fpage>–<lpage>240</lpage>.</mixed-citation></ref><ref id="B13"><mixed-citation xmlns:xlink="http://www.w3.org/1999/xlink" xlink:type="simple"><person-group><name name-style="western"><surname>Holloway</surname><given-names>JD</given-names></name></person-group> (<year>2011</year>) <article-title>The Moths of Borneo. Part 2. Phautidae, <tp:taxon-name><tp:taxon-name-part taxon-name-part-type="family">Himantopteridae</tp:taxon-name-part></tp:taxon-name>, <tp:taxon-name><tp:taxon-name-part taxon-name-part-type="family">Zygaenidae</tp:taxon-name-part></tp:taxon-name>. Complete Checklist, Checklist notes, Historical appendix, Index.</article-title><source>Malayan Nature Journal</source><volume>63</volume>(<issue>1–2</issue>): <fpage>1</fpage>–<lpage>545</lpage>.</mixed-citation></ref><ref id="B21"><mixed-citation xmlns:xlink="http://www.w3.org/1999/xlink" xlink:type="simple"><person-group><name name-style="western"><surname>Kononenko</surname><given-names>VS</given-names></name><name name-style="western"><surname>Pinratana</surname><given-names>A</given-names></name></person-group> (<year>2013</year>) <source>Moth of Thailand. Vol. 3. Part 2. <tp:taxon-name><tp:taxon-name-part taxon-name-part-type="superfamily">Noctuoidea</tp:taxon-name-part></tp:taxon-name>. An illustrated Catalogue of <tp:taxon-name><tp:taxon-name-part taxon-name-part-type="family">Erebidae</tp:taxon-name-part></tp:taxon-name>, <tp:taxon-name><tp:taxon-name-part taxon-name-part-type="family">Nolidae</tp:taxon-name-part></tp:taxon-name>, <tp:taxon-name><tp:taxon-name-part taxon-name-part-type="family">Euteliidae</tp:taxon-name-part></tp:taxon-name> and <tp:taxon-name><tp:taxon-name-part taxon-name-part-type="family">Noctuidae</tp:taxon-name-part></tp:taxon-name> (<tp:taxon-name><tp:taxon-name-part taxon-name-part-type="class">Insecta</tp:taxon-name-part></tp:taxon-name>, <tp:taxon-name><tp:taxon-name-part taxon-name-part-type="order">Lepidoptera</tp:taxon-name-part></tp:taxon-name>) in Thailand. Brothers of St.</source><publisher-name>Gabriel</publisher-name>, <publisher-loc>Bangkok</publisher-loc>, <size units="page">625 pp</size>.</mixed-citation></ref><ref id="B1"><mixed-citation xmlns:xlink="http://www.w3.org/1999/xlink" xlink:type="simple"><person-group><name name-style="western"><surname>Bippus</surname><given-names>M</given-names></name></person-group> (<year>2018</year>) <article-title>New <tp:taxon-name><tp:taxon-name-part taxon-name-part-type="family">Erebidae</tp:taxon-name-part></tp:taxon-name> from the Mascarene island and about some Madagascar <tp:taxon-name><tp:taxon-name-part taxon-name-part-type="order">Lepidoptera</tp:taxon-name-part></tp:taxon-name> (<tp:taxon-name><tp:taxon-name-part taxon-name-part-type="order">Lepidoptera</tp:taxon-name-part></tp:taxon-name>: <tp:taxon-name><tp:taxon-name-part taxon-name-part-type="family">Erebidae</tp:taxon-name-part></tp:taxon-name>).</article-title><source>Phelsuma</source><volume>26</volume>: <fpage>10</fpage>–<lpage>43</lpage>. <ext-link xlink:type="simple" ext-link-type="uri" xlink:href="https://islandbiodiversity.com/Phelsuma27d.pdf">https://islandbiodiversity.com/Phelsuma27d.pdf</ext-link></mixed-citation></ref><ref id="B31"><mixed-citation xmlns:xlink="http://www.w3.org/1999/xlink" xlink:type="simple"><person-group><name name-style="western"><surname>Wu</surname><given-names>J</given-names></name><name name-style="western"><surname>Zhao</surname><given-names>TT</given-names></name><name name-style="western"><surname>Han</surname><given-names>HL</given-names></name></person-group> (<year>2020</year>) <article-title>Two new records species of the Tribe <tp:taxon-name>Araeopteronini</tp:taxon-name> (<tp:taxon-name><tp:taxon-name-part taxon-name-part-type="family">Erebidae</tp:taxon-name-part></tp:taxon-name>: <tp:taxon-name><tp:taxon-name-part taxon-name-part-type="subfamily">Boletobiinae</tp:taxon-name-part></tp:taxon-name>) from China.</article-title><source>Journal of Northeast Forestry University</source><volume>48</volume>(<issue>5</issue>): <fpage>144</fpage>–<lpage>147</lpage>.</mixed-citation></ref></ref-list></tp:taxon-treatment>
