# Supplementary material for: Three new species of the genus Araeopteron Hampson, 1893 (Lepidoptera, Erebidae, Boletobiinae) from the Xizang Autonomous Region, China with an updated list of the world species
Source: Zookeys. 2021 Sep 15;1060:17–32. doi: 10.3897/zookeys.1060.67674 (PMC8458265; doi:10.3897/zookeys.1060.67674)
Supplement: XML Treatment for Araeopteron dawai [file zookeys.1060.67674-treatment3.xml]

<!DOCTYPE tp:taxon-treatment
  PUBLIC "-//TaxonX//DTD Taxonomic Treatment Publishing DTD v0 20100105//EN" "tax-treatment-NSO.dtd">
<tp:taxon-treatment xmlns:tp="http://www.plazi.org/taxpub"><tp:treatment-meta><kwd-group><label>Taxon classification</label><kwd><named-content xmlns:xlink="http://www.w3.org/1999/xlink" content-type="kingdom">Animalia</named-content></kwd><kwd><named-content xmlns:xlink="http://www.w3.org/1999/xlink" content-type="order">Lepidoptera</named-content></kwd><kwd><named-content xmlns:xlink="http://www.w3.org/1999/xlink" content-type="family">Noctuidae</named-content></kwd></kwd-group><mixed-citation publication-type="journal"><person-group><name><surname>Han</surname><given-names>Hui Lin</given-names></name><name><surname>Kononenko</surname><given-names>Vladimir S.</given-names></name></person-group><article-title>Three new species of the genus <italic><tp:taxon-name><tp:taxon-name-part taxon-name-part-type="genus" reg="Araeopteron">Araeopteron</tp:taxon-name-part></tp:taxon-name></italic> Hampson, 1893 (<tp:taxon-name><tp:taxon-name-part taxon-name-part-type="order">Lepidoptera</tp:taxon-name-part></tp:taxon-name>, <tp:taxon-name><tp:taxon-name-part taxon-name-part-type="family">Erebidae</tp:taxon-name-part></tp:taxon-name>, <tp:taxon-name><tp:taxon-name-part taxon-name-part-type="subfamily">Boletobiinae</tp:taxon-name-part></tp:taxon-name>) from the Xizang Autonomous Region, China with an updated list of the world species</article-title><source>Zookeys</source><day>15</day><month>9</month><year>2021</year><volume>1060</volume><fpage>17</fpage><lpage>32</lpage><pub-id pub-id-type="doi">10.3897/zookeys.1060.67674</pub-id></mixed-citation></tp:treatment-meta><tp:nomenclature><tp:taxon-name>
            <object-id xmlns:xlink="http://www.w3.org/1999/xlink" content-type="arpha" xlink:type="simple">5148447C-E71E-5B5A-8B6A-15F694B79CBF</object-id>
            <tp:taxon-name-part taxon-name-part-type="genus" reg="Araeopteron">Araeopteron</tp:taxon-name-part>
            <tp:taxon-name-part taxon-name-part-type="species" reg="dawai">dawai</tp:taxon-name-part>
            <object-id xmlns:xlink="http://www.w3.org/1999/xlink" content-type="zoobank" xlink:type="simple">http://zoobank.org/E70C4C1C-18F5-46B0-B103-77E5F0FF8574</object-id>
          </tp:taxon-name><tp:taxon-status xmlns:xlink="http://www.w3.org/1999/xlink" xlink:type="simple">sp. nov.</tp:taxon-status><xref ref-type="fig" rid="F1">Figures 1</xref><xref ref-type="fig" rid="F2">, 7</xref><xref ref-type="fig" rid="F3">, 13–15</xref></tp:nomenclature><tp:treatment-sec sec-type="type material" id="SECID0EXOAE"><title>Type material.</title><p><bold><italic>Holotype</italic></bold> male, China, Xizang Autonomous Region, Motuo (= Medog) County, 16–17.iv.2018, H.L. Han, genit. prep. no. hhl-4010-1 (<abbrev xmlns:xlink="http://www.w3.org/1999/xlink" content-type="institution" xlink:title="Northeast Forestry University, Harbin, China" id="ABBRID0ECPAE" xlink:type="simple">NEFU</abbrev>). <bold><italic>Paratypes</italic>.</bold> 2 ♂♂, same data as holotype, genit. prep. no. hhl-4009-1 (<abbrev xmlns:xlink="http://www.w3.org/1999/xlink" content-type="institution" xlink:title="Northeast Forestry University, Harbin, China" id="ABBRID0ELPAE" xlink:type="simple">NEFU</abbrev>).</p></tp:treatment-sec><tp:treatment-sec sec-type="diagnosis" id="SECID0EQPAE"><title>Diagnosis.</title><p>The new species (Figs <xref ref-type="fig" rid="F1">1</xref>, <xref ref-type="fig" rid="F2">7</xref>), externally and in the male genitalia, is similar to <italic><tp:taxon-name><tp:taxon-name-part taxon-name-part-type="genus" reg="Araeopteron">A.</tp:taxon-name-part><tp:taxon-name-part taxon-name-part-type="species" reg="rufescens">rufescens</tp:taxon-name-part></tp:taxon-name></italic> Hampson, 1910 (Sri Lanka, Malaysia, Borneo; figs 2, 8), but differs by a narrower forewing with sharp apex, bearing a dark triangular patch (in <italic><tp:taxon-name><tp:taxon-name-part taxon-name-part-type="genus" reg="Araeopteron">A.</tp:taxon-name-part><tp:taxon-name-part taxon-name-part-type="species" reg="rufescens">rufescens</tp:taxon-name-part></tp:taxon-name></italic> apex blunt, without blackish triangular patch; only a weak arched dark band present); the transverse lines are distinct (in <italic><tp:taxon-name><tp:taxon-name-part taxon-name-part-type="genus" reg="Araeopteron">A.</tp:taxon-name-part><tp:taxon-name-part taxon-name-part-type="species" reg="rufescens">rufescens</tp:taxon-name-part></tp:taxon-name></italic> they are indistinct); the dark apical triangular patch on the hindwing is small (in <italic><tp:taxon-name><tp:taxon-name-part taxon-name-part-type="genus" reg="Araeopteron">A.</tp:taxon-name-part><tp:taxon-name-part taxon-name-part-type="species" reg="rufescens">rufescens</tp:taxon-name-part></tp:taxon-name></italic> it is broader); the discal spot is distinct and stout (in <italic><tp:taxon-name><tp:taxon-name-part taxon-name-part-type="genus" reg="Araeopteron">A.</tp:taxon-name-part><tp:taxon-name-part taxon-name-part-type="species" reg="rufescens">rufescens</tp:taxon-name-part></tp:taxon-name></italic> indistinct and slender).</p><p><bold><italic>Male genitalia</italic></bold>: clasper with medially sclerotised harpe and small thorn-like apical extension (in <italic><tp:taxon-name><tp:taxon-name-part taxon-name-part-type="genus" reg="Araeopteron">A.</tp:taxon-name-part><tp:taxon-name-part taxon-name-part-type="species" reg="rufescens">rufescens</tp:taxon-name-part></tp:taxon-name></italic> the clasper with small smooth teeth apically); the costa rounded and swollen in the terminal part of the valva (in <italic><tp:taxon-name><tp:taxon-name-part taxon-name-part-type="genus" reg="Araeopteron">A.</tp:taxon-name-part><tp:taxon-name-part taxon-name-part-type="species" reg="rufescens">rufescens</tp:taxon-name-part></tp:taxon-name></italic> it is swollen and triangular in apical third of valva); the uncus as long as the tegumen (in <italic><tp:taxon-name><tp:taxon-name-part taxon-name-part-type="genus" reg="Araeopteron">A.</tp:taxon-name-part><tp:taxon-name-part taxon-name-part-type="species" reg="rufescens">rufescens</tp:taxon-name-part></tp:taxon-name></italic> the uncus is ca 1/2 tegumen length); aedeagus slightly curved (in <italic><tp:taxon-name><tp:taxon-name-part taxon-name-part-type="genus" reg="Araeopteron">A.</tp:taxon-name-part><tp:taxon-name-part taxon-name-part-type="species" reg="rufescens">rufescens</tp:taxon-name-part></tp:taxon-name></italic> it is straight); vesica with a toothed band (in <italic><tp:taxon-name><tp:taxon-name-part taxon-name-part-type="genus" reg="Araeopteron">A.</tp:taxon-name-part><tp:taxon-name-part taxon-name-part-type="species" reg="rufescens">rufescens</tp:taxon-name-part></tp:taxon-name></italic> it bears more than 20 small thin spines).</p></tp:treatment-sec><tp:treatment-sec sec-type="description" id="SECID0ETTAE"><title>Description.</title><p>Adult (Fig. <xref ref-type="fig" rid="F1">1</xref>). Wingspan 11.5–12.0 mm. Antennae filiform, head, patagia, and tegulae covered with flat white scales, thorax whitish with grey; abdomen greenish yellow, mixed with white. Forewing pale yellow to pale greyish yellow, mixed with a little orange; apex rather sharp; basal area dark orange, basal line expressed with distinct black costal dot; antemedial line blackish brown, almost black, wavy, oblique; median line double, black, filled with mixed brown with orange inside, smoothly incurved, with pale black and orange patches between lines; postmedial line brownish orange and strongly arched before Cu<sub>2</sub>, its other part mixed with black, and incurved to inner margin; subterminal line brownish black at costal margin, other part fused with blackish apical patch; terminal line brown to blackish brown, with black dots at the tops of veins; reniform stigma dark black; apex with large black triangular patch; basal, antemedial, and median areas densely covered with orange; postmedial area pale to greyish white, with blackish brown to brown at inner margin; subterminal area pale greyish; fringe grey, mixed with brown; pale and greyish parts of the postmedial and subterminal area forming large patch. Hindwing pale greyish yellow to faint yellow; antemedial line smoky-brown to brownish black, wavy; median line orange, weakly waved; postmedial line brown to brownish black, wavy, incurved posteriorly; subterminal line smoky orange, indistinct; apex sharp with single large black triangular patch; fringe thin and lighter than in forewing; discal spot dark black, formed by two dots.</p><fig id="F2" position="float" orientation="portrait"><object-id xmlns:xlink="http://www.w3.org/1999/xlink" content-type="doi" xlink:type="simple">10.3897/zookeys.1060.67674.figures7-12</object-id><object-id xmlns:xlink="http://www.w3.org/1999/xlink" content-type="arpha" xlink:type="simple">3A78EC5D-00FD-5CCC-AB03-403F5DF4AD96</object-id><label>Figures 7–12.</label><caption><p>Male genitalia of <italic><tp:taxon-name><tp:taxon-name-part taxon-name-part-type="genus" reg="Araeopteron">Araeopteron</tp:taxon-name-part></tp:taxon-name></italic> spp. <bold>7</bold><italic><tp:taxon-name><tp:taxon-name-part taxon-name-part-type="genus" reg="Araeopteron">A.</tp:taxon-name-part><tp:taxon-name-part taxon-name-part-type="species" reg="dawai">dawai</tp:taxon-name-part></tp:taxon-name></italic> sp. nov. holotype, gen. prep. no. hhl-4010-1 <bold>8</bold><italic><tp:taxon-name><tp:taxon-name-part taxon-name-part-type="genus" reg="Araeopteron">A.</tp:taxon-name-part><tp:taxon-name-part taxon-name-part-type="species" reg="rufescens">rufescens</tp:taxon-name-part></tp:taxon-name></italic>, Malaysia, Borneo, gen. prep. no. hhl-4587-1 <bold>9</bold><italic><tp:taxon-name><tp:taxon-name-part taxon-name-part-type="genus" reg="Araeopteron">A.</tp:taxon-name-part><tp:taxon-name-part taxon-name-part-type="species" reg="medogensis">medogensis</tp:taxon-name-part></tp:taxon-name></italic> sp. nov. holotype, gen. prep. no. hhl-4022-1 <bold>10</bold><italic><tp:taxon-name><tp:taxon-name-part taxon-name-part-type="genus" reg="Araeopteron">A.</tp:taxon-name-part><tp:taxon-name-part taxon-name-part-type="species" reg="ussurica">ussurica</tp:taxon-name-part></tp:taxon-name></italic> (Russia, Primorye, after <xref ref-type="bibr" rid="B6">Fibiger and Kononenko 2008</xref>) <bold>11</bold><italic><tp:taxon-name><tp:taxon-name-part taxon-name-part-type="genus" reg="Araeopteron">A.</tp:taxon-name-part><tp:taxon-name-part taxon-name-part-type="species" reg="tibeta">tibeta</tp:taxon-name-part></tp:taxon-name></italic> sp. nov. holotype, gen. prep. no. hhl-4026-1 <bold>12</bold><italic><tp:taxon-name><tp:taxon-name-part taxon-name-part-type="genus" reg="Araeopteron">A.</tp:taxon-name-part><tp:taxon-name-part taxon-name-part-type="species" reg="amoena">amoena</tp:taxon-name-part></tp:taxon-name></italic> (Russia, Primorye, after <xref ref-type="bibr" rid="B6">Fibiger and Kononenko 2008</xref>).</p></caption><graphic xmlns:xlink="http://www.w3.org/1999/xlink" xlink:href="zookeys-1060-017-g002.jpg" position="float" orientation="portrait" xlink:type="simple" id="oo_589055.jpg"><uri content-type="original_file" xlink:type="simple">https://binary.pensoft.net/fig/589055</uri></graphic></fig><p><bold><italic>Male genitalia</italic></bold> (Fig. <xref ref-type="fig" rid="F2">7</xref>). Tegumen triangular, as narrow, strongly arched band; paratergal sclerits hugely developed, flat, curved; vinculum, thick, sclerotised. Saccus U-shaped. Valva racket-shaped, narrower medially, extended and rounded apically; sacculus thin, gradually narrower to 3/4 length of valva, then broadened and rounded apically; clasper fused to sacculus, with pointed triangular ampullae medially and small, hook-like apical extension; costa sclerotised, thick basally, gradually extended and membranous apically; cucullus large with small medial incurving on inner margin. Uncus thin, relatively long (as long as tegumen), smoothly curved medially, sclerotised. Juxta plate-like, large, rounded, slightly sclerotised. Aedeagus short, cylindrical, slightly curved, weakly sclerotised posteriorly; coecum short, ca 1/4 as long as aedeagus; vesica with sclerotised band of teeth.</p><p><bold><italic>Female genitalia</italic></bold>. Female unknown.</p></tp:treatment-sec><tp:treatment-sec sec-type="distribution" id="SECID0E2XAE"><title>Distribution.</title><p>(Fig. <xref ref-type="fig" rid="F3">13</xref>). The species is known only from its type locality: China, Xizang Autonomous Region (Tibet), Motuo (= Medog) County.</p></tp:treatment-sec><tp:treatment-sec sec-type="etymology" id="SECID0EFYAE"><title>Etymology.</title><p>The species name is dedicated to Mr Wa Da, Chinese entomologist, a famous insect researcher of the fauna in the Xizang Autonomous Region, China.</p></tp:treatment-sec><tp:treatment-sec sec-type="Bionomics" id="SECID0EKYAE"><title>Bionomics.</title><p>(Figs <xref ref-type="fig" rid="F3">14</xref>, <xref ref-type="fig" rid="F3">15</xref>). The new species was collected in Motuo County, Xizang in April 2018 in the intermediate zone between the subtropical rain forest and broad-leaf forest zones, at an altitude 1121 m.</p></tp:treatment-sec><tp:treatment-sec><!--Section generated to contain objects referenced in tp:taxon-treatment.--><fig id="F1" position="float" orientation="portrait"><object-id xmlns:xlink="http://www.w3.org/1999/xlink" content-type="doi" xlink:type="simple">10.3897/zookeys.1060.67674.figures1-6</object-id><object-id xmlns:xlink="http://www.w3.org/1999/xlink" content-type="arpha" xlink:type="simple">C95D295D-28CD-5923-95E7-DF623BF14952</object-id><label>Figures 1–6.</label><caption><p>Adults of <italic><tp:taxon-name><tp:taxon-name-part taxon-name-part-type="genus" reg="Araeopteron">Araeopteron</tp:taxon-name-part></tp:taxon-name></italic> spp. <bold>1</bold><italic><tp:taxon-name><tp:taxon-name-part taxon-name-part-type="genus" reg="Araeopteron">A.</tp:taxon-name-part><tp:taxon-name-part taxon-name-part-type="species" reg="dawai">dawai</tp:taxon-name-part></tp:taxon-name></italic> sp. nov. holotype <bold>2</bold><italic><tp:taxon-name><tp:taxon-name-part taxon-name-part-type="genus" reg="Araeopteron">A.</tp:taxon-name-part><tp:taxon-name-part taxon-name-part-type="species" reg="rufescens">rufescens</tp:taxon-name-part></tp:taxon-name></italic>. Malaysia, Borneo <bold>3</bold><italic><tp:taxon-name><tp:taxon-name-part taxon-name-part-type="genus" reg="Araeopteron">A.</tp:taxon-name-part><tp:taxon-name-part taxon-name-part-type="species" reg="medogensis">medogensis</tp:taxon-name-part></tp:taxon-name></italic> sp. nov. holotype <bold>4</bold><italic><tp:taxon-name><tp:taxon-name-part taxon-name-part-type="genus" reg="Araeopteron">A.</tp:taxon-name-part><tp:taxon-name-part taxon-name-part-type="species" reg="ussurica">ussurica</tp:taxon-name-part></tp:taxon-name></italic> (Russia, Primorye, after <xref ref-type="bibr" rid="B6">Fibiger and Kononenko 2008</xref>) <bold>5</bold><italic><tp:taxon-name><tp:taxon-name-part taxon-name-part-type="genus" reg="Araeopteron">A.</tp:taxon-name-part><tp:taxon-name-part taxon-name-part-type="species" reg="tibeta">tibeta</tp:taxon-name-part></tp:taxon-name></italic> sp. nov. holotype <bold>6</bold><italic><tp:taxon-name><tp:taxon-name-part taxon-name-part-type="genus" reg="Araeopteron">A.</tp:taxon-name-part><tp:taxon-name-part taxon-name-part-type="species" reg="amoena">amoena</tp:taxon-name-part></tp:taxon-name></italic> (Russia, Primorye, after <xref ref-type="bibr" rid="B6">Fibiger and Kononenko 2008</xref>).</p></caption><graphic xmlns:xlink="http://www.w3.org/1999/xlink" xlink:href="zookeys-1060-017-g001.jpg" position="float" orientation="portrait" xlink:type="simple" id="oo_589054.jpg"><uri content-type="original_file" xlink:type="simple">https://binary.pensoft.net/fig/589054</uri></graphic></fig><fig id="F3" position="float" orientation="portrait"><object-id xmlns:xlink="http://www.w3.org/1999/xlink" content-type="doi" xlink:type="simple">10.3897/zookeys.1060.67674.figures13-15</object-id><object-id xmlns:xlink="http://www.w3.org/1999/xlink" content-type="arpha" xlink:type="simple">D707B511-A921-5F45-BF89-0F9D672F1E75</object-id><label>Figures 13–15.</label><caption><p>The map (<bold>13</bold>) and habitat (<bold>14, 15</bold>) of <tp:taxon-name><tp:taxon-name-part taxon-name-part-type="genus" reg="Araeopteron">Araeopteron</tp:taxon-name-part></tp:taxon-name> spp. in the Xizang Autonomous Region, China</p></caption><graphic xmlns:xlink="http://www.w3.org/1999/xlink" xlink:href="zookeys-1060-017-g003.jpg" position="float" orientation="portrait" xlink:type="simple" id="oo_589056.jpg"><uri content-type="original_file" xlink:type="simple">https://binary.pensoft.net/fig/589056</uri></graphic></fig></tp:treatment-sec><ref-list><ref id="B6"><mixed-citation xmlns:xlink="http://www.w3.org/1999/xlink" xlink:type="simple"><person-group><name name-style="western"><surname>Fibiger</surname><given-names>M</given-names></name><name name-style="western"><surname>Kononenko</surname><given-names>VS</given-names></name></person-group> (<year>2008</year>) <article-title>A revision of the subfamily <tp:taxon-name><tp:taxon-name-part taxon-name-part-type="subfamily">Araeopteroninae</tp:taxon-name-part></tp:taxon-name> Fibiger, 2005 in the Russian Far East and neighbouring countries with a description of four new species (<tp:taxon-name><tp:taxon-name-part taxon-name-part-type="order">Lepidoptera</tp:taxon-name-part></tp:taxon-name>, <tp:taxon-name><tp:taxon-name-part taxon-name-part-type="family">Noctuidae</tp:taxon-name-part></tp:taxon-name>).</article-title><source>Zootaxa</source><volume>1891</volume>: <fpage>39</fpage>–<lpage>54</lpage>. <ext-link xlink:type="simple" ext-link-type="doi" xlink:href="10.11646/zootaxa.1891.1.4">https://doi.org/10.11646/zootaxa.1891.1.4</ext-link></mixed-citation></ref></ref-list></tp:taxon-treatment>
