# Supplementary material for: Three new species of the genus Araeopteron Hampson, 1893 (Lepidoptera, Erebidae, Boletobiinae) from the Xizang Autonomous Region, China with an updated list of the world species
Source: Zookeys. 2021 Sep 15;1060:17–32. doi: 10.3897/zookeys.1060.67674 (PMC8458265; doi:10.3897/zookeys.1060.67674)
Supplement: XML Treatment for Araeopteron medogensis [file zookeys.1060.67674-treatment4.xml]

<!DOCTYPE tp:taxon-treatment
  PUBLIC "-//TaxonX//DTD Taxonomic Treatment Publishing DTD v0 20100105//EN" "tax-treatment-NSO.dtd">
<tp:taxon-treatment xmlns:tp="http://www.plazi.org/taxpub"><tp:treatment-meta><kwd-group><label>Taxon classification</label><kwd><named-content xmlns:xlink="http://www.w3.org/1999/xlink" content-type="kingdom">Animalia</named-content></kwd><kwd><named-content xmlns:xlink="http://www.w3.org/1999/xlink" content-type="order">Lepidoptera</named-content></kwd><kwd><named-content xmlns:xlink="http://www.w3.org/1999/xlink" content-type="family">Noctuidae</named-content></kwd></kwd-group><mixed-citation publication-type="journal"><person-group><name><surname>Han</surname><given-names>Hui Lin</given-names></name><name><surname>Kononenko</surname><given-names>Vladimir S.</given-names></name></person-group><article-title>Three new species of the genus <italic><tp:taxon-name><tp:taxon-name-part taxon-name-part-type="genus" reg="Araeopteron">Araeopteron</tp:taxon-name-part></tp:taxon-name></italic> Hampson, 1893 (<tp:taxon-name><tp:taxon-name-part taxon-name-part-type="order">Lepidoptera</tp:taxon-name-part></tp:taxon-name>, <tp:taxon-name><tp:taxon-name-part taxon-name-part-type="family">Erebidae</tp:taxon-name-part></tp:taxon-name>, <tp:taxon-name><tp:taxon-name-part taxon-name-part-type="subfamily">Boletobiinae</tp:taxon-name-part></tp:taxon-name>) from the Xizang Autonomous Region, China with an updated list of the world species</article-title><source>Zookeys</source><day>15</day><month>9</month><year>2021</year><volume>1060</volume><fpage>17</fpage><lpage>32</lpage><pub-id pub-id-type="doi">10.3897/zookeys.1060.67674</pub-id></mixed-citation></tp:treatment-meta><tp:nomenclature><tp:taxon-name>
            <object-id xmlns:xlink="http://www.w3.org/1999/xlink" content-type="arpha" xlink:type="simple">BCF70843-144A-5DB3-B78B-1590BBBE8BE9</object-id>
            <tp:taxon-name-part taxon-name-part-type="genus" reg="Araeopteron">Araeopteron</tp:taxon-name-part>
            <tp:taxon-name-part taxon-name-part-type="species" reg="medogensis">medogensis</tp:taxon-name-part>
            <object-id xmlns:xlink="http://www.w3.org/1999/xlink" content-type="zoobank" xlink:type="simple">http://zoobank.org/E19FDE59-FC6E-4009-B895-B922B4BFBD91</object-id>
          </tp:taxon-name><tp:taxon-status xmlns:xlink="http://www.w3.org/1999/xlink" xlink:type="simple">sp. nov.</tp:taxon-status><xref ref-type="fig" rid="F1">Figures 3</xref><xref ref-type="fig" rid="F2">, 9</xref><xref ref-type="fig" rid="F3">, 13–15</xref></tp:nomenclature><tp:treatment-sec sec-type="type material" id="SECID0EM1AE"><title>Type material.</title><p><bold><italic>Holotype</italic></bold> male, China, Xizang Autonomous Region, Motuo (= Medog) County, 16–17.iv.2018, H.L. Han, genit. prep. no. hhl-4022-1 (<abbrev xmlns:xlink="http://www.w3.org/1999/xlink" content-type="institution" xlink:title="Northeast Forestry University, Harbin, China" id="ABBRID0EX1AE" xlink:type="simple">NEFU</abbrev>). <bold><italic>Paratypes</italic>.</bold> 6 ♂♂, same data as holotype, genit. prep. nos. hhl-4021-1, hhl-4023-1, hhl-4024-1, hhl-4025-1 (<abbrev xmlns:xlink="http://www.w3.org/1999/xlink" content-type="institution" xlink:title="Northeast Forestry University, Harbin, China" id="ABBRID0EA2AE" xlink:type="simple">NEFU</abbrev>).</p></tp:treatment-sec><tp:treatment-sec sec-type="diagnosis" id="SECID0EF2AE"><title>Diagnosis.</title><p>The new species, superficially and by the structure of the male genitalia, is similar to <italic><tp:taxon-name><tp:taxon-name-part taxon-name-part-type="genus" reg="Araeopteron">A.</tp:taxon-name-part><tp:taxon-name-part taxon-name-part-type="species" reg="ussurica">ussurica</tp:taxon-name-part></tp:taxon-name></italic> Fibiger &amp; Kononenko, 2008 (Figs <xref ref-type="fig" rid="F1">4</xref>, <xref ref-type="fig" rid="F2">10</xref>), but can by separated from it by the following characters: the basal line present only as a black dot at the costal margin (in <italic><tp:taxon-name><tp:taxon-name-part taxon-name-part-type="genus" reg="Araeopteron">A.</tp:taxon-name-part><tp:taxon-name-part taxon-name-part-type="species" reg="ussurica">ussurica</tp:taxon-name-part></tp:taxon-name></italic> the basal line is absent); the transverse lines in the costal margin mixed greyish yellow colour (in <italic><tp:taxon-name><tp:taxon-name-part taxon-name-part-type="genus" reg="Araeopteron">A.</tp:taxon-name-part><tp:taxon-name-part taxon-name-part-type="species" reg="ussurica">ussurica</tp:taxon-name-part></tp:taxon-name></italic> the transverse lines in the costal margin greenish grey); the terminal area coloured with smoky-brown to black (in <italic><tp:taxon-name><tp:taxon-name-part taxon-name-part-type="genus" reg="Araeopteron">A.</tp:taxon-name-part><tp:taxon-name-part taxon-name-part-type="species" reg="ussurica">ussurica</tp:taxon-name-part></tp:taxon-name></italic> smoky but the terminal area is grey); the wing ground colour in the new species compared with <italic><tp:taxon-name><tp:taxon-name-part taxon-name-part-type="genus" reg="Araeopteron">A.</tp:taxon-name-part><tp:taxon-name-part taxon-name-part-type="species" reg="ussurica">ussurica</tp:taxon-name-part></tp:taxon-name></italic> is more whitish (in <italic><tp:taxon-name><tp:taxon-name-part taxon-name-part-type="genus" reg="Araeopteron">A.</tp:taxon-name-part><tp:taxon-name-part taxon-name-part-type="species" reg="ussurica">ussurica</tp:taxon-name-part></tp:taxon-name></italic> it is darker greyish); the wing pattern of the new species is more distinct with stronger colour contrast, compared with <italic><tp:taxon-name><tp:taxon-name-part taxon-name-part-type="genus" reg="Araeopteron">A.</tp:taxon-name-part><tp:taxon-name-part taxon-name-part-type="species" reg="ussurica">ussurica</tp:taxon-name-part></tp:taxon-name></italic>, in which the ground colour is pale greyish. In the male genitalia, the paratergal sclerite is moderate in length and slightly rounded (in <italic><tp:taxon-name><tp:taxon-name-part taxon-name-part-type="genus" reg="Araeopteron">A.</tp:taxon-name-part><tp:taxon-name-part taxon-name-part-type="species" reg="ussurica">ussurica</tp:taxon-name-part></tp:taxon-name></italic> it is huge and strongly rounded) ; vinculum narrower (in <italic><tp:taxon-name><tp:taxon-name-part taxon-name-part-type="genus" reg="Araeopteron">A.</tp:taxon-name-part><tp:taxon-name-part taxon-name-part-type="species" reg="ussurica">ussurica</tp:taxon-name-part></tp:taxon-name></italic> it is much broader); saccus U-shaped (in <italic><tp:taxon-name><tp:taxon-name-part taxon-name-part-type="genus" reg="Araeopteron">A.</tp:taxon-name-part><tp:taxon-name-part taxon-name-part-type="species" reg="ussurica">ussurica</tp:taxon-name-part></tp:taxon-name></italic> it is V-shaped); the harpe is needle-like, placed in the apical part of valva, ca 3/4 length of valva from its basal part (in <italic><tp:taxon-name><tp:taxon-name-part taxon-name-part-type="genus" reg="Araeopteron">A.</tp:taxon-name-part><tp:taxon-name-part taxon-name-part-type="species" reg="ussurica">ussurica</tp:taxon-name-part></tp:taxon-name></italic> harpe as a small bulge 2/3 from basal part of valva); the costa with a smoothly arched bulge in apical 1/2 of valva (in <italic><tp:taxon-name><tp:taxon-name-part taxon-name-part-type="genus" reg="Araeopteron">A.</tp:taxon-name-part><tp:taxon-name-part taxon-name-part-type="species" reg="ussurica">ussurica</tp:taxon-name-part></tp:taxon-name></italic> the costa with round bulge); the uncus short, as long as 1/2 of tegumen, slightly curved apically vs. 2X longer than tegumen, hooked apically uncus in <italic><tp:taxon-name><tp:taxon-name-part taxon-name-part-type="genus" reg="Araeopteron">A.</tp:taxon-name-part><tp:taxon-name-part taxon-name-part-type="species" reg="ussurica">ussurica</tp:taxon-name-part></tp:taxon-name></italic>; the aedeagus is narrow and long vs. short and broad in <italic><tp:taxon-name><tp:taxon-name-part taxon-name-part-type="genus" reg="Araeopteron">A.</tp:taxon-name-part><tp:taxon-name-part taxon-name-part-type="species" reg="ussurica">ussurica</tp:taxon-name-part></tp:taxon-name></italic>; the carina with spines (in <italic><tp:taxon-name><tp:taxon-name-part taxon-name-part-type="genus" reg="Araeopteron">A.</tp:taxon-name-part><tp:taxon-name-part taxon-name-part-type="species" reg="ussurica">ussurica</tp:taxon-name-part></tp:taxon-name></italic> the carina without spines); the vesica with two sclerotised cornute patches (in <italic><tp:taxon-name><tp:taxon-name-part taxon-name-part-type="genus" reg="Araeopteron">A.</tp:taxon-name-part><tp:taxon-name-part taxon-name-part-type="species" reg="ussurica">ussurica</tp:taxon-name-part></tp:taxon-name></italic> the vesica with a large cornute band formed by numerous thin, small spines).</p><fig id="F3" position="float" orientation="portrait"><object-id xmlns:xlink="http://www.w3.org/1999/xlink" content-type="doi" xlink:type="simple">10.3897/zookeys.1060.67674.figures13-15</object-id><object-id xmlns:xlink="http://www.w3.org/1999/xlink" content-type="arpha" xlink:type="simple">D707B511-A921-5F45-BF89-0F9D672F1E75</object-id><label>Figures 13–15.</label><caption><p>The map (<bold>13</bold>) and habitat (<bold>14, 15</bold>) of <tp:taxon-name><tp:taxon-name-part taxon-name-part-type="genus" reg="Araeopteron">Araeopteron</tp:taxon-name-part></tp:taxon-name> spp. in the Xizang Autonomous Region, China</p></caption><graphic xmlns:xlink="http://www.w3.org/1999/xlink" xlink:href="zookeys-1060-017-g003.jpg" position="float" orientation="portrait" xlink:type="simple" id="oo_589056.jpg"><uri content-type="original_file" xlink:type="simple">https://binary.pensoft.net/fig/589056</uri></graphic></fig></tp:treatment-sec><tp:treatment-sec sec-type="description" id="SECID0E2BAG"><title>Description.</title><p><bold>Adult</bold> (Fig. <xref ref-type="fig" rid="F1">3</xref>). Wingspan 11.0–12.5 mm. Antennae filiform. Head, patagia, tegulae, and thorax covered with white scales; abdomen greyish white, mixed with orange. Forewing pale greyish yellow, mixed with brown; forewing apex blunt, rounded; basal line present as a black dot at costal margin, its other part distinct, grey with small yellow scales; antemedial line oblique, thin, wavy, brown with yellow at costal area; median line double, indistinct, thin, wavy, smoky-brown between double lines, and as distinct black dot at costal margin; postmedial line broad, brown, rising to M<sub>3</sub>, slightly curved, then bending and going obliquely to inner wing margin; subterminal line as brownish green dots at costal margin, its other part fused to brownish apical patch; terminal line pale brown to brownish green, with black dots on vein; reniform stigma dark, black, formed by two diffused dots; terminal area pale brown to brownish green; fringe grey, mixed with brown, in basal part with yellow. Hindwing pale greyish with white, slightly darker than forewing; antemedial line smoky-brown, indistinct; median line blackish brown, indistinct, weakly waved; postmedial line slender, brown to brownish black, wavy, sharp at Cu<sub>1</sub> area; subterminal line smoky-brown, slightly mixed with black, wavy, indistinct; terminal line and fringes same as on forewing; discal spot prominent, dark brown, slightly diffused.</p><p><bold><italic>Male genitalia</italic></bold> (Fig. <xref ref-type="fig" rid="F2">9</xref>). Tegumen triangular, narrow dorsally. Paratergal sclerits thin, broaded apically. Vinculum thick, sclerotised, U-shaped, flat, and broader posteriorly. Saccus U-shaped, weakly sclerotised. Valva constricted basally; sacculus thin, sclerotised, gradually narrower medially, then gradually broader and rounded apically, exceed cucullus; clasper fused to sacculus, with pointed and tapered harpe in its apical third; costa slightly sclerotised, with minute grains, thin basally, gradually arched and swollen apically. Uncus relatively short and solid, ca 1/3 length of tegumen, slightly curved, sclerotised. Juxta large, plate-like, with bulb at centre, and broad outer frame. Aedeagus long, cylindrical, slightly curved, carina with short spines, slightly sclerotised; coecum as long as 1/2 length of aedeagus; vesica with weakly sclerotised grainy band and plate.</p><p><bold><italic>Female genitalia</italic></bold>. Female unknown.</p></tp:treatment-sec><tp:treatment-sec sec-type="distribution" id="SECID0E4CAG"><title>Distribution.</title><p>(Fig. <xref ref-type="fig" rid="F3">13</xref>). The species is known only from its type locality: China, Xizang Autonomous Region (Tibet), Motuo (= Medog) County.</p></tp:treatment-sec><tp:treatment-sec sec-type="etymology" id="SECID0EHDAG"><title>Etymology.</title><p>The species name refers to the Tibetan name of the type locality Medog in Tibet, China.</p></tp:treatment-sec><tp:treatment-sec sec-type="Bionomics" id="SECID0EMDAG"><title>Bionomics.</title><p>(Figs <xref ref-type="fig" rid="F3">14</xref>, <xref ref-type="fig" rid="F3">15</xref>). The new species has been collected in Motuo County of Xizang in April in the intermediate zone between subtropical rain forest and broad-leaf forest zones, at an altitude 1121 m.</p></tp:treatment-sec><tp:treatment-sec><!--Section generated to contain objects referenced in tp:taxon-treatment.--><fig id="F1" position="float" orientation="portrait"><object-id xmlns:xlink="http://www.w3.org/1999/xlink" content-type="doi" xlink:type="simple">10.3897/zookeys.1060.67674.figures1-6</object-id><object-id xmlns:xlink="http://www.w3.org/1999/xlink" content-type="arpha" xlink:type="simple">C95D295D-28CD-5923-95E7-DF623BF14952</object-id><label>Figures 1–6.</label><caption><p>Adults of <italic><tp:taxon-name><tp:taxon-name-part taxon-name-part-type="genus" reg="Araeopteron">Araeopteron</tp:taxon-name-part></tp:taxon-name></italic> spp. <bold>1</bold><italic><tp:taxon-name><tp:taxon-name-part taxon-name-part-type="genus" reg="Araeopteron">A.</tp:taxon-name-part><tp:taxon-name-part taxon-name-part-type="species" reg="dawai">dawai</tp:taxon-name-part></tp:taxon-name></italic> sp. nov. holotype <bold>2</bold><italic><tp:taxon-name><tp:taxon-name-part taxon-name-part-type="genus" reg="Araeopteron">A.</tp:taxon-name-part><tp:taxon-name-part taxon-name-part-type="species" reg="rufescens">rufescens</tp:taxon-name-part></tp:taxon-name></italic>. Malaysia, Borneo <bold>3</bold><italic><tp:taxon-name><tp:taxon-name-part taxon-name-part-type="genus" reg="Araeopteron">A.</tp:taxon-name-part><tp:taxon-name-part taxon-name-part-type="species" reg="medogensis">medogensis</tp:taxon-name-part></tp:taxon-name></italic> sp. nov. holotype <bold>4</bold><italic><tp:taxon-name><tp:taxon-name-part taxon-name-part-type="genus" reg="Araeopteron">A.</tp:taxon-name-part><tp:taxon-name-part taxon-name-part-type="species" reg="ussurica">ussurica</tp:taxon-name-part></tp:taxon-name></italic> (Russia, Primorye, after <xref ref-type="bibr" rid="B6">Fibiger and Kononenko 2008</xref>) <bold>5</bold><italic><tp:taxon-name><tp:taxon-name-part taxon-name-part-type="genus" reg="Araeopteron">A.</tp:taxon-name-part><tp:taxon-name-part taxon-name-part-type="species" reg="tibeta">tibeta</tp:taxon-name-part></tp:taxon-name></italic> sp. nov. holotype <bold>6</bold><italic><tp:taxon-name><tp:taxon-name-part taxon-name-part-type="genus" reg="Araeopteron">A.</tp:taxon-name-part><tp:taxon-name-part taxon-name-part-type="species" reg="amoena">amoena</tp:taxon-name-part></tp:taxon-name></italic> (Russia, Primorye, after <xref ref-type="bibr" rid="B6">Fibiger and Kononenko 2008</xref>).</p></caption><graphic xmlns:xlink="http://www.w3.org/1999/xlink" xlink:href="zookeys-1060-017-g001.jpg" position="float" orientation="portrait" xlink:type="simple" id="oo_589054.jpg"><uri content-type="original_file" xlink:type="simple">https://binary.pensoft.net/fig/589054</uri></graphic></fig><fig id="F2" position="float" orientation="portrait"><object-id xmlns:xlink="http://www.w3.org/1999/xlink" content-type="doi" xlink:type="simple">10.3897/zookeys.1060.67674.figures7-12</object-id><object-id xmlns:xlink="http://www.w3.org/1999/xlink" content-type="arpha" xlink:type="simple">3A78EC5D-00FD-5CCC-AB03-403F5DF4AD96</object-id><label>Figures 7–12.</label><caption><p>Male genitalia of <italic><tp:taxon-name><tp:taxon-name-part taxon-name-part-type="genus" reg="Araeopteron">Araeopteron</tp:taxon-name-part></tp:taxon-name></italic> spp. <bold>7</bold><italic><tp:taxon-name><tp:taxon-name-part taxon-name-part-type="genus" reg="Araeopteron">A.</tp:taxon-name-part><tp:taxon-name-part taxon-name-part-type="species" reg="dawai">dawai</tp:taxon-name-part></tp:taxon-name></italic> sp. nov. holotype, gen. prep. no. hhl-4010-1 <bold>8</bold><italic><tp:taxon-name><tp:taxon-name-part taxon-name-part-type="genus" reg="Araeopteron">A.</tp:taxon-name-part><tp:taxon-name-part taxon-name-part-type="species" reg="rufescens">rufescens</tp:taxon-name-part></tp:taxon-name></italic>, Malaysia, Borneo, gen. prep. no. hhl-4587-1 <bold>9</bold><italic><tp:taxon-name><tp:taxon-name-part taxon-name-part-type="genus" reg="Araeopteron">A.</tp:taxon-name-part><tp:taxon-name-part taxon-name-part-type="species" reg="medogensis">medogensis</tp:taxon-name-part></tp:taxon-name></italic> sp. nov. holotype, gen. prep. no. hhl-4022-1 <bold>10</bold><italic><tp:taxon-name><tp:taxon-name-part taxon-name-part-type="genus" reg="Araeopteron">A.</tp:taxon-name-part><tp:taxon-name-part taxon-name-part-type="species" reg="ussurica">ussurica</tp:taxon-name-part></tp:taxon-name></italic> (Russia, Primorye, after <xref ref-type="bibr" rid="B6">Fibiger and Kononenko 2008</xref>) <bold>11</bold><italic><tp:taxon-name><tp:taxon-name-part taxon-name-part-type="genus" reg="Araeopteron">A.</tp:taxon-name-part><tp:taxon-name-part taxon-name-part-type="species" reg="tibeta">tibeta</tp:taxon-name-part></tp:taxon-name></italic> sp. nov. holotype, gen. prep. no. hhl-4026-1 <bold>12</bold><italic><tp:taxon-name><tp:taxon-name-part taxon-name-part-type="genus" reg="Araeopteron">A.</tp:taxon-name-part><tp:taxon-name-part taxon-name-part-type="species" reg="amoena">amoena</tp:taxon-name-part></tp:taxon-name></italic> (Russia, Primorye, after <xref ref-type="bibr" rid="B6">Fibiger and Kononenko 2008</xref>).</p></caption><graphic xmlns:xlink="http://www.w3.org/1999/xlink" xlink:href="zookeys-1060-017-g002.jpg" position="float" orientation="portrait" xlink:type="simple" id="oo_589055.jpg"><uri content-type="original_file" xlink:type="simple">https://binary.pensoft.net/fig/589055</uri></graphic></fig></tp:treatment-sec><ref-list><ref id="B6"><mixed-citation xmlns:xlink="http://www.w3.org/1999/xlink" xlink:type="simple"><person-group><name name-style="western"><surname>Fibiger</surname><given-names>M</given-names></name><name name-style="western"><surname>Kononenko</surname><given-names>VS</given-names></name></person-group> (<year>2008</year>) <article-title>A revision of the subfamily <tp:taxon-name><tp:taxon-name-part taxon-name-part-type="subfamily">Araeopteroninae</tp:taxon-name-part></tp:taxon-name> Fibiger, 2005 in the Russian Far East and neighbouring countries with a description of four new species (<tp:taxon-name><tp:taxon-name-part taxon-name-part-type="order">Lepidoptera</tp:taxon-name-part></tp:taxon-name>, <tp:taxon-name><tp:taxon-name-part taxon-name-part-type="family">Noctuidae</tp:taxon-name-part></tp:taxon-name>).</article-title><source>Zootaxa</source><volume>1891</volume>: <fpage>39</fpage>–<lpage>54</lpage>. <ext-link xlink:type="simple" ext-link-type="doi" xlink:href="10.11646/zootaxa.1891.1.4">https://doi.org/10.11646/zootaxa.1891.1.4</ext-link></mixed-citation></ref></ref-list></tp:taxon-treatment>
