# Supplementary material for: Three new species of the genus Araeopteron Hampson, 1893 (Lepidoptera, Erebidae, Boletobiinae) from the Xizang Autonomous Region, China with an updated list of the world species
Source: Zookeys. 2021 Sep 15;1060:17–32. doi: 10.3897/zookeys.1060.67674 (PMC8458265; doi:10.3897/zookeys.1060.67674)
Supplement: XML Treatment for Araeopteron tibeta [file zookeys.1060.67674-treatment5.xml]

<!DOCTYPE tp:taxon-treatment
  PUBLIC "-//TaxonX//DTD Taxonomic Treatment Publishing DTD v0 20100105//EN" "tax-treatment-NSO.dtd">
<tp:taxon-treatment xmlns:tp="http://www.plazi.org/taxpub"><tp:treatment-meta><kwd-group><label>Taxon classification</label><kwd><named-content xmlns:xlink="http://www.w3.org/1999/xlink" content-type="kingdom">Animalia</named-content></kwd><kwd><named-content xmlns:xlink="http://www.w3.org/1999/xlink" content-type="order">Lepidoptera</named-content></kwd><kwd><named-content xmlns:xlink="http://www.w3.org/1999/xlink" content-type="family">Noctuidae</named-content></kwd></kwd-group><mixed-citation publication-type="journal"><person-group><name><surname>Han</surname><given-names>Hui Lin</given-names></name><name><surname>Kononenko</surname><given-names>Vladimir S.</given-names></name></person-group><article-title>Three new species of the genus <italic><tp:taxon-name><tp:taxon-name-part taxon-name-part-type="genus" reg="Araeopteron">Araeopteron</tp:taxon-name-part></tp:taxon-name></italic> Hampson, 1893 (<tp:taxon-name><tp:taxon-name-part taxon-name-part-type="order">Lepidoptera</tp:taxon-name-part></tp:taxon-name>, <tp:taxon-name><tp:taxon-name-part taxon-name-part-type="family">Erebidae</tp:taxon-name-part></tp:taxon-name>, <tp:taxon-name><tp:taxon-name-part taxon-name-part-type="subfamily">Boletobiinae</tp:taxon-name-part></tp:taxon-name>) from the Xizang Autonomous Region, China with an updated list of the world species</article-title><source>Zookeys</source><day>15</day><month>9</month><year>2021</year><volume>1060</volume><fpage>17</fpage><lpage>32</lpage><pub-id pub-id-type="doi">10.3897/zookeys.1060.67674</pub-id></mixed-citation></tp:treatment-meta><tp:nomenclature><tp:taxon-name>
            <object-id xmlns:xlink="http://www.w3.org/1999/xlink" content-type="arpha" xlink:type="simple">580CDD45-3807-507B-8511-999472392364</object-id>
            <tp:taxon-name-part taxon-name-part-type="genus" reg="Araeopteron">Araeopteron</tp:taxon-name-part>
            <tp:taxon-name-part taxon-name-part-type="species" reg="tibeta">tibeta</tp:taxon-name-part>
            <object-id xmlns:xlink="http://www.w3.org/1999/xlink" content-type="zoobank" xlink:type="simple">http://zoobank.org/2E7076ED-9044-42E5-9FA9-46BB2FA9FA76</object-id>
          </tp:taxon-name><tp:taxon-status xmlns:xlink="http://www.w3.org/1999/xlink" xlink:type="simple">sp. nov.</tp:taxon-status><xref ref-type="fig" rid="F1">Figures 5</xref><xref ref-type="fig" rid="F2">, 11</xref><xref ref-type="fig" rid="F3">, 13–15</xref></tp:nomenclature><tp:treatment-sec sec-type="material" id="SECID0EOFAG"><title>Material examined.</title><p><bold><italic>Holotype</italic></bold>: male, China, Xizang Autonomous Region, Motuo (= Medog) County, 16–17.iv.2018, H.L. Han, genit. prep. no. hhl-4026-1 (<abbrev xmlns:xlink="http://www.w3.org/1999/xlink" content-type="institution" xlink:title="Northeast Forestry University, Harbin, China" id="ABBRID0EZFAG" xlink:type="simple">NEFU</abbrev>). <bold><italic>Paratype</italic></bold>: 1 male with same data (<abbrev xmlns:xlink="http://www.w3.org/1999/xlink" content-type="institution" xlink:title="Northeast Forestry University, Harbin, China" id="ABBRID0EBGAG" xlink:type="simple">NEFU</abbrev>).</p></tp:treatment-sec><tp:treatment-sec sec-type="diagnosis" id="SECID0EGGAG"><title>Diagnosis.</title><p>The new species is similar to <italic><tp:taxon-name><tp:taxon-name-part taxon-name-part-type="genus" reg="Araeopteron">A.</tp:taxon-name-part><tp:taxon-name-part taxon-name-part-type="species" reg="amoena">amoena</tp:taxon-name-part></tp:taxon-name></italic> (Figs <xref ref-type="fig" rid="F1">6</xref>, <xref ref-type="fig" rid="F2">12</xref>, <xref ref-type="fig" rid="F3">13–15</xref>) by the external appearance and the male genitalia but differs by the more colourful and distinct wing pattern with greyish orange medial part of the forewing and orange for most of the hindwing (in <italic><tp:taxon-name><tp:taxon-name-part taxon-name-part-type="genus" reg="Araeopteron">A.</tp:taxon-name-part><tp:taxon-name-part taxon-name-part-type="species" reg="amoena">amoena</tp:taxon-name-part></tp:taxon-name></italic> the wing pattern and colouration is less distinct and less colourful, with a greyish orange patch in the middle of the hindwing); the forewing basal line in <italic><tp:taxon-name><tp:taxon-name-part taxon-name-part-type="genus" reg="Araeopteron">A.</tp:taxon-name-part><tp:taxon-name-part taxon-name-part-type="species" reg="tibeta">tibeta</tp:taxon-name-part></tp:taxon-name></italic> presents as a black dot on the costal margin and continues as a very thin line (in <italic><tp:taxon-name><tp:taxon-name-part taxon-name-part-type="genus" reg="Araeopteron">A.</tp:taxon-name-part><tp:taxon-name-part taxon-name-part-type="species" reg="amoena">amoena</tp:taxon-name-part></tp:taxon-name></italic> only the small black dot at the costal margin is expressed); blackish apical patch distinct (in <italic><tp:taxon-name><tp:taxon-name-part taxon-name-part-type="genus" reg="Araeopteron">A.</tp:taxon-name-part><tp:taxon-name-part taxon-name-part-type="species" reg="amoena">amoena</tp:taxon-name-part></tp:taxon-name></italic> it is indistinct); transverse lines of the forewing distinct (in <italic><tp:taxon-name><tp:taxon-name-part taxon-name-part-type="genus" reg="Araeopteron">A.</tp:taxon-name-part><tp:taxon-name-part taxon-name-part-type="species" reg="amoena">amoena</tp:taxon-name-part></tp:taxon-name></italic> they are indistinct); reniform stigma streak-like, formed with two dots (in <italic><tp:taxon-name><tp:taxon-name-part taxon-name-part-type="genus" reg="Araeopteron">A.</tp:taxon-name-part><tp:taxon-name-part taxon-name-part-type="species" reg="amoena">amoena</tp:taxon-name-part></tp:taxon-name></italic> it presents as a small dot); the hindwing with black triangular apical patch (in <italic><tp:taxon-name><tp:taxon-name-part taxon-name-part-type="genus" reg="Araeopteron">A.</tp:taxon-name-part><tp:taxon-name-part taxon-name-part-type="species" reg="amoena">amoena</tp:taxon-name-part></tp:taxon-name></italic> the triangular apical patch is diffused; fringe paler than in <italic><tp:taxon-name><tp:taxon-name-part taxon-name-part-type="genus" reg="Araeopteron">A.</tp:taxon-name-part><tp:taxon-name-part taxon-name-part-type="species" reg="amoena">amoena</tp:taxon-name-part></tp:taxon-name></italic>). In the male genitalia, clasper with spine-like harpe, without three small tooth-like extensions present in <italic><tp:taxon-name><tp:taxon-name-part taxon-name-part-type="genus" reg="Araeopteron">A.</tp:taxon-name-part><tp:taxon-name-part taxon-name-part-type="species" reg="amoena">amoena</tp:taxon-name-part></tp:taxon-name></italic>; the smoothly arched bulge of costa is rather straight posteriorly, slightly constricted anteriorly (in <italic><tp:taxon-name><tp:taxon-name-part taxon-name-part-type="genus" reg="Araeopteron">A.</tp:taxon-name-part><tp:taxon-name-part taxon-name-part-type="species" reg="amoena">amoena</tp:taxon-name-part></tp:taxon-name></italic> it is smooth and slightly curved posteriorly).</p></tp:treatment-sec><tp:treatment-sec sec-type="description" id="SECID0ERKAG"><title>Description.</title><p>Adult (Fig. <xref ref-type="fig" rid="F1">5</xref>). Wingspan 11.5–12.0 mm. Antennae filiform. Head, patagia, and tegulae covered with white scales; thorax greyish white, with two medial patches of blackish scales. Abdomen greenish brown, mixed with orange. Forewing pale greyish white; apex rather sharp; basal line present only as a black dot at costal margin, its other part diffused, slender; antemedial line brown, wavy, oblique, with brownish yellow patch at costal area; median line double, reddish brown, diffused, wavy, greyish brown between lines, and as distinct blackish dot at costal margin; postmedial line brown, indistinct, wavy, with fracture at costal region; subterminal line only as brown dot at costal margin, in other part fused to apical greyish brown patch; terminal line pale brown to greenish brown, with black dot at vein; reniform stigma dark black, formed by two fused dots; terminal area blackish brown to dark brownish, forms ovoid patch at wing apex; medial part of wing greyish orange brown colouration; fringe grey, mixed with blackish brown, yellow basally. Hindwing greyish orange-yellow; antemedial line blackish brown, broad and distinct; median line reddish brown, indistinct; postmedial line thin, reddish brown, slightly waved, with blackish inner border; subterminal line reddish brown, slightly waved; terminal area, terminal line, and fringe same colour as on forewing; discal spot dark black, formed with two dots.</p><p><bold><italic>Male genitalia</italic></bold> (Fig. <xref ref-type="fig" rid="F2">11</xref>). Tegumen triangular posteriorly, thick, curved, broad anteriorly. Paratergal sclerits large, but smaller than in related <italic><tp:taxon-name><tp:taxon-name-part taxon-name-part-type="genus" reg="Araeopteron">A.</tp:taxon-name-part><tp:taxon-name-part taxon-name-part-type="species" reg="amoena">amoena</tp:taxon-name-part></tp:taxon-name></italic>. Vinculum thick, sclerotised, flat, U-shaped, broad band-like posteriorly. Saccus U-shaped, membranous. Valva constricted at 1/3 from base; sacculus thick, sclerotised, gradually constricted to broad medial part, rounded apically, and exceeding cucullus; clasper fused to sacculus, with pointed, sclerotised tapered harpe, placed ca 3/5 length from base of valva; costa slightly sclerotised, minutely granulated, thin basally, gradually arched and extended to swollen, membranous middle part. Uncus short, as long as 1/2 of tegumen, thin, slightly curved apically. Juxta large, plate-like sclerotisation posteriorly. Aedeagus long, cylindrical, slightly curved, weakly sclerotised, carina with very short spines; coecum as long as ca 1/2 aedeagus; vesica with weakly sclerotised patch of minute spines medially.</p><p><bold><italic>Female genitalia</italic></bold>. Female unknown.</p></tp:treatment-sec><tp:treatment-sec sec-type="distribution" id="SECID0EYLAG"><title>Distribution.</title><p>(Fig. <xref ref-type="fig" rid="F3">13</xref>). The species is known only from its type locality: China, Xizang Autonomous Region (Tibet), Motuo (= Medog) County.</p></tp:treatment-sec><tp:treatment-sec sec-type="etymology" id="SECID0ECMAG"><title>Etymology.</title><p>The species name refers to Tibet.</p></tp:treatment-sec><tp:treatment-sec sec-type="Bionomics" id="SECID0EHMAG"><title>Bionomics.</title><p>(Figs <xref ref-type="fig" rid="F3">14</xref>, <xref ref-type="fig" rid="F3">15</xref>). The new species has been collected in Motuo County of Xizang in April in the intermediate zone between subtropical rain forest and broad-leaf forest zones, at an altitude of 1121 m.</p><sec sec-type="Checklist of the genus Araeopteron Hampson, 1893 of the world" id="SECID0EVMAG"><title>Checklist of the genus <italic><tp:taxon-name><tp:taxon-name-part taxon-name-part-type="genus" reg="Araeopteron">Araeopteron</tp:taxon-name-part></tp:taxon-name></italic> Hampson, 1893 of the world</title><p><bold><italic><tp:taxon-name><tp:taxon-name-part taxon-name-part-type="genus" reg="Araeopteron">Araeopteron</tp:taxon-name-part><tp:taxon-name-part taxon-name-part-type="species" reg="acidalica">acidalica</tp:taxon-name-part></tp:taxon-name></italic></bold> (Hampson, 1910), “Catalogue of the <tp:taxon-name><tp:taxon-name-part taxon-name-part-type="order">Lepidoptera</tp:taxon-name-part></tp:taxon-name> Phalaenae in the British Museum” 10: 22, fig. 9 (<italic><tp:taxon-name><tp:taxon-name-part taxon-name-part-type="genus" reg="Araeoptera">Araeoptera</tp:taxon-name-part></tp:taxon-name></italic>). Type locality: Jamaica, Moneagaue.</p><p><bold><italic><tp:taxon-name><tp:taxon-name-part taxon-name-part-type="genus" reg="Araeopteron">Araeopteron</tp:taxon-name-part><tp:taxon-name-part taxon-name-part-type="species" reg="adeni">adeni</tp:taxon-name-part></tp:taxon-name></italic></bold> Fibiger &amp; Hacker, 2001, “<tp:taxon-name><tp:taxon-name-part taxon-name-part-type="genus" reg="Esperiana">Esperiana</tp:taxon-name-part></tp:taxon-name>” 8: 578, Pl. 28: 8. Type locality: Yemen, Prov. Abyan, 50 km NE Aden, 7 km NNW Zinjibar, 50 m.</p><p><bold><italic><tp:taxon-name><tp:taxon-name-part taxon-name-part-type="genus" reg="Araeopteron">Araeopteron</tp:taxon-name-part><tp:taxon-name-part taxon-name-part-type="species" reg="alboniger">alboniger</tp:taxon-name-part></tp:taxon-name></italic></bold> Fibiger &amp; Hacker, 2001, “<tp:taxon-name><tp:taxon-name-part taxon-name-part-type="genus" reg="Esperiana">Esperiana</tp:taxon-name-part></tp:taxon-name>” 8: 581, Pl. 28: 14, 15. Type locality: Yemen, Prov. Ibb, Lower Wadi Duur, village Azuhirya, 1300 m.</p><p><bold><italic><tp:taxon-name><tp:taxon-name-part taxon-name-part-type="genus" reg="Araeopteron">Araeopteron</tp:taxon-name-part><tp:taxon-name-part taxon-name-part-type="species" reg="amoena">amoena</tp:taxon-name-part></tp:taxon-name></italic></bold> Inoue, 1958, “Tinea” 4: 230, fig. 2. Type locality: Japan, Kangawa Pref., Chigasaki.</p><p><bold><italic><tp:taxon-name><tp:taxon-name-part taxon-name-part-type="genus" reg="Araeopteron">Araeopteron</tp:taxon-name-part><tp:taxon-name-part taxon-name-part-type="species" reg="aulombardi">aulombardi</tp:taxon-name-part></tp:taxon-name></italic></bold> Fibiger &amp; Hacker, 2001, “<tp:taxon-name><tp:taxon-name-part taxon-name-part-type="genus" reg="Esperiana">Esperiana</tp:taxon-name-part></tp:taxon-name>” 8: 580, Pl. 28: 12, 13. Type locality: Yemen, Prov. Ibb, Wadi Merhab, village Lajajil, 1600 m.</p><p><bold><italic><tp:taxon-name><tp:taxon-name-part taxon-name-part-type="genus" reg="Araeopteron">Araeopteron</tp:taxon-name-part><tp:taxon-name-part taxon-name-part-type="species" reg="betie">betie</tp:taxon-name-part></tp:taxon-name></italic></bold> (Dyar, 1914), “Procceedings of the United States National Museum” 47: 184 (<italic><tp:taxon-name><tp:taxon-name-part taxon-name-part-type="genus" reg="Araeoptera">Araeoptera</tp:taxon-name-part></tp:taxon-name></italic>). Type locality: Panama, Trinidad.</p><p><bold><italic><tp:taxon-name><tp:taxon-name-part taxon-name-part-type="genus" reg="Araeopteron">Araeopteron</tp:taxon-name-part><tp:taxon-name-part taxon-name-part-type="species" reg="canescens">canescens</tp:taxon-name-part></tp:taxon-name></italic></bold> (Walker, 1866), “Illustrations of Typical Specimens of <tp:taxon-name><tp:taxon-name-part taxon-name-part-type="order">Lepidoptera</tp:taxon-name-part></tp:taxon-name><tp:taxon-name><tp:taxon-name-part taxon-name-part-type="suborder">Heterocera</tp:taxon-name-part></tp:taxon-name> in the Collection of the British Museum” 34: 1318 (?<italic><tp:taxon-name><tp:taxon-name-part taxon-name-part-type="genus" reg="Isopteryx">Isopteryx</tp:taxon-name-part></tp:taxon-name></italic>). Type locality: Australia, Queensland, Moreton Bay.</p><p>= <italic>favillalis</italic> (Walker, [1866]), “Illustrations of Typical specimens of <tp:taxon-name><tp:taxon-name-part taxon-name-part-type="order">Lepidoptera</tp:taxon-name-part></tp:taxon-name><tp:taxon-name><tp:taxon-name-part taxon-name-part-type="suborder">Heterocera</tp:taxon-name-part></tp:taxon-name> in the Collection of the British Museum” 34: 1319 (?<italic><tp:taxon-name><tp:taxon-name-part taxon-name-part-type="genus" reg="Isopteryx">Isopteryx</tp:taxon-name-part></tp:taxon-name></italic>). Type locality: Australia, Queensland, Moreton Bay.</p><p><bold><italic><tp:taxon-name><tp:taxon-name-part taxon-name-part-type="genus" reg="Araeopteron">Araeopteron</tp:taxon-name-part><tp:taxon-name-part taxon-name-part-type="species" reg="dawai">dawai</tp:taxon-name-part></tp:taxon-name></italic></bold> Han &amp; Kononenko, sp. nov., “ZooKeys” (present publication). Type locality: China, Xizang Autonomous Region, Motuo County.</p><p><bold><italic><tp:taxon-name><tp:taxon-name-part taxon-name-part-type="genus" reg="Araeopteron">Araeopteron</tp:taxon-name-part><tp:taxon-name-part taxon-name-part-type="species" reg="diehli">diehli</tp:taxon-name-part></tp:taxon-name></italic></bold> Fibiger, 2002, “<tp:taxon-name><tp:taxon-name-part taxon-name-part-type="suborder">Heterocera</tp:taxon-name-part></tp:taxon-name> Sumatrana” 12.3: 129. Type locality: Sumatra, S Medan, Dolok Merengir (<italic><tp:taxon-name><tp:taxon-name-part taxon-name-part-type="genus" reg="Simarsopa">Simarsopa</tp:taxon-name-part></tp:taxon-name></italic>) 170 m.</p><p><bold><italic><tp:taxon-name><tp:taxon-name-part taxon-name-part-type="genus" reg="Araeopteron">Araeopteron</tp:taxon-name-part><tp:taxon-name-part taxon-name-part-type="species" reg="ecphaea">ecphaea</tp:taxon-name-part></tp:taxon-name></italic></bold> (Hampson, 1914), “Annals and Magazine of Natural History” (8)13: 167 (<italic><tp:taxon-name><tp:taxon-name-part taxon-name-part-type="genus" reg="Araeoptera">Araeoptera</tp:taxon-name-part></tp:taxon-name></italic>). Type locality: Nigeria, Faro.</p><p><bold><italic><tp:taxon-name><tp:taxon-name-part taxon-name-part-type="genus" reg="Araeopteron">Araeopteron</tp:taxon-name-part><tp:taxon-name-part taxon-name-part-type="species" reg="elam">elam</tp:taxon-name-part></tp:taxon-name></italic></bold> (Schaus, 1911), “Annals and Magazine of Natural History” (8)8: 108 (<italic><tp:taxon-name><tp:taxon-name-part taxon-name-part-type="genus" reg="Acidaliodes">Acidaliodes</tp:taxon-name-part></tp:taxon-name></italic>). Type locality: Costa Rica, Juan Vinas.</p><p><bold><italic><tp:taxon-name><tp:taxon-name-part taxon-name-part-type="genus" reg="Araeopteron">Araeopteron</tp:taxon-name-part><tp:taxon-name-part taxon-name-part-type="species" reg="epiphracta">epiphracta</tp:taxon-name-part></tp:taxon-name></italic></bold> (Turner, 1902), “Proceedings of the Linnaean Society of New South Wales” 27: 132 (<italic><tp:taxon-name><tp:taxon-name-part taxon-name-part-type="genus" reg="Thelxinoa">Thelxinoa</tp:taxon-name-part></tp:taxon-name></italic>). Type locality: Australia, Queensland, Brisbane.</p><p><bold><italic><tp:taxon-name><tp:taxon-name-part taxon-name-part-type="genus" reg="Araeopteron">Araeopteron</tp:taxon-name-part><tp:taxon-name-part taxon-name-part-type="species" reg="fasciale">fasciale</tp:taxon-name-part></tp:taxon-name></italic></bold> (Hampson, 1896), “The Fauna of British India, Including Ceylon and Burma. Moths” 4: 543 (<italic><tp:taxon-name><tp:taxon-name-part taxon-name-part-type="genus" reg="Araeopterum">Araeopterum</tp:taxon-name-part></tp:taxon-name></italic>). Type locality: Sri Lanka.</p><p><bold><italic><tp:taxon-name><tp:taxon-name-part taxon-name-part-type="genus" reg="Araeopteron">Araeopteron</tp:taxon-name-part><tp:taxon-name-part taxon-name-part-type="species" reg="flaccida">flaccida</tp:taxon-name-part></tp:taxon-name></italic></bold> Inoue, 1958, “Tinea” 4: 229, Pl. 32: 1. Type locality: Japan, Kanagawa Pref., Chigasaki.</p><p><bold><italic><tp:taxon-name><tp:taxon-name-part taxon-name-part-type="genus" reg="Araeopteron">Araeopteron</tp:taxon-name-part><tp:taxon-name-part taxon-name-part-type="species" reg="fragmenta">fragmenta</tp:taxon-name-part></tp:taxon-name></italic></bold> Inoue, 1965, “Tinea” 7: 81, Pl. 15: 5A, 5B. Type locality: Japan, Kanagawa Pref., Fujisawa.</p><p><bold><italic><tp:taxon-name><tp:taxon-name-part taxon-name-part-type="genus" reg="Araeopteron">Araeopteron</tp:taxon-name-part><tp:taxon-name-part taxon-name-part-type="species" reg="goniophora">goniophora</tp:taxon-name-part></tp:taxon-name></italic></bold> Hampson, 1907, “Journal of the Bombay Natural History Society” 17: 670. Type locality: Sri Lanka, Nawalpitiya.</p><p><bold><italic><tp:taxon-name><tp:taxon-name-part taxon-name-part-type="genus" reg="Araeopteron">Araeopteron</tp:taxon-name-part><tp:taxon-name-part taxon-name-part-type="species" reg="griseata">griseata</tp:taxon-name-part></tp:taxon-name></italic></bold> Hampson, 1907, “Journal of the Bombay Natural History Society” 17: 670. Type locality: Sri Lanka.</p><p><bold><italic><tp:taxon-name><tp:taxon-name-part taxon-name-part-type="genus" reg="Araeopteron">Araeopteron</tp:taxon-name-part><tp:taxon-name-part taxon-name-part-type="species" reg="imbecilla">imbecilla</tp:taxon-name-part></tp:taxon-name></italic></bold> (Turner, 1933), “Transactions and Proceedings of the Royal Society of South Australia” 57: 161 (<italic><tp:taxon-name><tp:taxon-name-part taxon-name-part-type="genus" reg="Araeoptera">Araeoptera</tp:taxon-name-part></tp:taxon-name></italic>). Type locality: Australia, North Queensland, Babinda.</p><p><bold><italic><tp:taxon-name><tp:taxon-name-part taxon-name-part-type="genus" reg="Araeopteron">Araeopteron</tp:taxon-name-part><tp:taxon-name-part taxon-name-part-type="species" reg="koreana">koreana</tp:taxon-name-part></tp:taxon-name></italic></bold> Fibiger &amp; Kononenko 2008, "Zootaxa" 1891: 50, Figs 11, 18. Type locality: South Korea, Pyounchang GW, Moonsen-ri.</p><p><bold><italic><tp:taxon-name><tp:taxon-name-part taxon-name-part-type="genus" reg="Araeopteron">Araeopteron</tp:taxon-name-part><tp:taxon-name-part taxon-name-part-type="species" reg="kurokoi">kurokoi</tp:taxon-name-part></tp:taxon-name></italic></bold> Inoue, 1958, “Tinea” 4: 230. Type locality: Japan, Fukoka Pref., Hikosan Mt.</p><p><bold><italic><tp:taxon-name><tp:taxon-name-part taxon-name-part-type="genus" reg="Araeopteron">Araeopteron</tp:taxon-name-part><tp:taxon-name-part taxon-name-part-type="species" reg="legraini">legraini</tp:taxon-name-part></tp:taxon-name></italic></bold> Bippus, 2018; “Phelsuma” 26: 23; Type locality: Réunion, La Possession, 400 m.</p><p><bold><italic><tp:taxon-name><tp:taxon-name-part taxon-name-part-type="genus" reg="Araeopteron">Araeopteron</tp:taxon-name-part><tp:taxon-name-part taxon-name-part-type="species" reg="leucoplaga">leucoplaga</tp:taxon-name-part></tp:taxon-name></italic></bold> (Hampson, 1910), “Catalogue of the <tp:taxon-name><tp:taxon-name-part taxon-name-part-type="order">Lepidoptera</tp:taxon-name-part></tp:taxon-name> Phalaenae in the British Museum” 10: 29, Pl. 149: 19 (<italic><tp:taxon-name><tp:taxon-name-part taxon-name-part-type="genus" reg="Araeoptera">Araeoptera</tp:taxon-name-part></tp:taxon-name></italic>). Type locality: Borneo, Pulo Laut.</p><p><bold><italic><tp:taxon-name><tp:taxon-name-part taxon-name-part-type="genus" reg="Araeopteron">Araeopteron</tp:taxon-name-part><tp:taxon-name-part taxon-name-part-type="species" reg="makikoae">makikoae</tp:taxon-name-part></tp:taxon-name></italic></bold> Fibiger &amp; Kononenko 2008, "Zootaxa" 1891: 49, Figs 7, 8, 16, 24, 29. Type locality: Russia, Primorye terr., Gornotaezhnoe.</p><p><bold><italic><tp:taxon-name><tp:taxon-name-part taxon-name-part-type="genus" reg="Araeopteron">Araeopteron</tp:taxon-name-part><tp:taxon-name-part taxon-name-part-type="species" reg="medogensis">medogensis</tp:taxon-name-part></tp:taxon-name></italic></bold> Han &amp; Kononenko, sp. nov., “ZooKeys” (present publication). Type locality: China, Xizang Autonomous Region, Motuo County.</p><p><bold><italic><tp:taxon-name><tp:taxon-name-part taxon-name-part-type="genus" reg="Araeopteron">Araeopteron</tp:taxon-name-part><tp:taxon-name-part taxon-name-part-type="species" reg="micraeola">micraeola</tp:taxon-name-part></tp:taxon-name></italic></bold> (Meyrick, 1902, April), “Transactions of the Entomological Society of London” 35: 36 (<italic><tp:taxon-name><tp:taxon-name-part taxon-name-part-type="genus" reg="Essonistis">Essonistis</tp:taxon-name-part></tp:taxon-name></italic>). Type locality: Australia, Queensland, Brisbane.</p><p>= <italic>calliscia</italic> Turner, 1902 (<italic><tp:taxon-name><tp:taxon-name-part taxon-name-part-type="genus" reg="Thelxinoa">Thelxinoa</tp:taxon-name-part></tp:taxon-name></italic>), “Proceedings of the Linnaean Society of New South Wales”. Type locality: Australia, Queensland, Brisbane.</p><p><bold><italic><tp:taxon-name><tp:taxon-name-part taxon-name-part-type="genus" reg="Araeopteron">Araeopteron</tp:taxon-name-part><tp:taxon-name-part taxon-name-part-type="species" reg="microclyta">microclyta</tp:taxon-name-part></tp:taxon-name></italic></bold> (Turner, 1920), “Transactions and Proceedings of the Royal Society of South Australia” 44: 161 (<italic><tp:taxon-name><tp:taxon-name-part taxon-name-part-type="genus" reg="Araeoptera">Araeoptera</tp:taxon-name-part></tp:taxon-name></italic>). Type locality: Australia, North Queensland, Kuranda.</p><p><bold><italic><tp:taxon-name><tp:taxon-name-part taxon-name-part-type="genus" reg="Araeopteron">Araeopteron</tp:taxon-name-part><tp:taxon-name-part taxon-name-part-type="species" reg="minimale">minimale</tp:taxon-name-part></tp:taxon-name></italic></bold> Freyer, 1912, “Transactions of the Linnaean Society of London (Zool.)” 15(1): 11. Type locality: Seychelles, Mahe.</p><p><bold><italic><tp:taxon-name><tp:taxon-name-part taxon-name-part-type="genus" reg="Araeopteron">Araeopteron</tp:taxon-name-part><tp:taxon-name-part taxon-name-part-type="species" reg="nebulosa">nebulosa</tp:taxon-name-part></tp:taxon-name></italic></bold> Inoue, 1965, “Tinea” 7: 82, pl, 15: 4A, 4B. Type locality: Japan, Shizouka Pref., Odaru Spa.</p><p><bold><italic><tp:taxon-name><tp:taxon-name-part taxon-name-part-type="genus" reg="Araeopteron">Araeopteron</tp:taxon-name-part><tp:taxon-name-part taxon-name-part-type="species" reg="nivalis">nivalis</tp:taxon-name-part></tp:taxon-name></italic></bold> Hampson, 1907, “Journal of the Bombay Natural History Society” 17: 671. Type locality: Sri Lanka, Paradeniya.</p><p><bold><italic><tp:taxon-name><tp:taxon-name-part taxon-name-part-type="genus" reg="Araeopteron">Araeopteron</tp:taxon-name-part><tp:taxon-name-part taxon-name-part-type="species" reg="obliquifascia">obliquifascia</tp:taxon-name-part></tp:taxon-name></italic></bold> (Joanis, 1910), “Bulletin de la Société Entomologique de France” 1910: 201 (<italic><tp:taxon-name><tp:taxon-name-part taxon-name-part-type="genus" reg="Araeoptera">Araeoptera</tp:taxon-name-part></tp:taxon-name></italic>). Type locality: Mauritius, Curepipa.</p><p><bold><italic><tp:taxon-name><tp:taxon-name-part taxon-name-part-type="genus" reg="Araeopteron">Araeopteron</tp:taxon-name-part><tp:taxon-name-part taxon-name-part-type="species" reg="papaziani">papaziani</tp:taxon-name-part></tp:taxon-name></italic></bold> Guillermet, 2009; “L’Entomologiste” 65 (3): 121; Type locality: Réunion, Les Avirons 250 m.</p><p><bold><italic><tp:taxon-name><tp:taxon-name-part taxon-name-part-type="genus" reg="Araeopteron">Araeopteron</tp:taxon-name-part><tp:taxon-name-part taxon-name-part-type="species" reg="pictale">pictale</tp:taxon-name-part></tp:taxon-name></italic></bold> Hampson, 1893, “Illustrations of Typical Specimens of <tp:taxon-name><tp:taxon-name-part taxon-name-part-type="order">Lepidoptera</tp:taxon-name-part></tp:taxon-name><tp:taxon-name><tp:taxon-name-part taxon-name-part-type="suborder">Heterocera</tp:taxon-name-part></tp:taxon-name> in the Collection of the British Museum” 9: 33, 137, Pl. 168: 19. Type locality: Sri Lanka, Pundaloya.</p><p><bold><italic><tp:taxon-name><tp:taxon-name-part taxon-name-part-type="genus" reg="Araeopteron">Araeopteron</tp:taxon-name-part><tp:taxon-name-part taxon-name-part-type="species" reg="pleurotypa">pleurotypa</tp:taxon-name-part></tp:taxon-name></italic></bold> (Turner, 1902), “Proceedings of the Linnaean Society of New South Wales” 27: 133 (<italic><tp:taxon-name><tp:taxon-name-part taxon-name-part-type="genus" reg="Thelxinoa">Thelxinoa</tp:taxon-name-part></tp:taxon-name></italic>). Type locality: Australia, Queensland, Cairns, Townsville.</p><p><bold><italic><tp:taxon-name><tp:taxon-name-part taxon-name-part-type="genus" reg="Araeopteron">Araeopteron</tp:taxon-name-part><tp:taxon-name-part taxon-name-part-type="species" reg="poliobapta">poliobapta</tp:taxon-name-part></tp:taxon-name></italic></bold> (Turner, 1925), “Transactions and Proceedings of the Royal Society of South Australia” 44: 39 (<italic><tp:taxon-name><tp:taxon-name-part taxon-name-part-type="genus" reg="Araeoptera">Araeoptera</tp:taxon-name-part></tp:taxon-name></italic>). Type locality: Australia, Queensland, Montville.</p><p><bold><italic><tp:taxon-name><tp:taxon-name-part taxon-name-part-type="genus" reg="Araeopteron">Araeopteron</tp:taxon-name-part><tp:taxon-name-part taxon-name-part-type="species" reg="poliophaea">poliophaea</tp:taxon-name-part></tp:taxon-name></italic></bold> (Hampson, 1910), “Catalogue of the <tp:taxon-name><tp:taxon-name-part taxon-name-part-type="order">Lepidoptera</tp:taxon-name-part></tp:taxon-name> Phalaenae in the British Museum” 10: 29, Pl. 149: 20 (<italic><tp:taxon-name><tp:taxon-name-part taxon-name-part-type="genus" reg="Araeoptera">Araeoptera</tp:taxon-name-part></tp:taxon-name></italic>). Type locality: Sri Lanka, Maskeliya.</p><p><bold><italic><tp:taxon-name><tp:taxon-name-part taxon-name-part-type="genus" reg="Araeopteron">Araeopteron</tp:taxon-name-part><tp:taxon-name-part taxon-name-part-type="species" reg="proleuca">proleuca</tp:taxon-name-part></tp:taxon-name></italic></bold> Hampson, 1907, “Journal of the Bombay Natural History Society” 17: 671. Type locality: India, Sri Lanka.</p><p><bold><italic><tp:taxon-name><tp:taxon-name-part taxon-name-part-type="genus" reg="Araeopteron">Araeopteron</tp:taxon-name-part><tp:taxon-name-part taxon-name-part-type="species" reg="rufescens">rufescens</tp:taxon-name-part></tp:taxon-name></italic></bold> (Hampson, 1910), “Catalogue of the <tp:taxon-name><tp:taxon-name-part taxon-name-part-type="order">Lepidoptera</tp:taxon-name-part></tp:taxon-name> Phalaenae in the British Museum” 10: 27, Pl. 149: 17 (<italic><tp:taxon-name><tp:taxon-name-part taxon-name-part-type="genus" reg="Araeoptera">Araeoptera</tp:taxon-name-part></tp:taxon-name></italic>). Type locality: Sri Lanka, Kegalle.</p><p><bold><italic><tp:taxon-name><tp:taxon-name-part taxon-name-part-type="genus" reg="Araeopteron">Araeopteron</tp:taxon-name-part><tp:taxon-name-part taxon-name-part-type="species" reg="schreieri">schreieri</tp:taxon-name-part></tp:taxon-name></italic></bold> Fibiger &amp; Hacker, 2001, “<tp:taxon-name><tp:taxon-name-part taxon-name-part-type="genus" reg="Esperiana">Esperiana</tp:taxon-name-part></tp:taxon-name>” 8: 579, Pl. 28: 10, 11. Type locality: Yemen, 36, Prov. Al Hudaydah, Jabal Burra, 25 km SE Bajil, 600 m.</p><p><bold><italic><tp:taxon-name><tp:taxon-name-part taxon-name-part-type="genus" reg="Araeopteron">Araeopteron</tp:taxon-name-part><tp:taxon-name-part taxon-name-part-type="species" reg="sterrhaoides">sterrhaoides</tp:taxon-name-part></tp:taxon-name></italic></bold> (Fibiger &amp; Hacker, 2001), “<tp:taxon-name><tp:taxon-name-part taxon-name-part-type="genus" reg="Esperiana">Esperiana</tp:taxon-name-part></tp:taxon-name>” 8: 582: Pl. 28: 16, 17 (<italic><tp:taxon-name><tp:taxon-name-part taxon-name-part-type="genus" reg="Araeopterella">Araeopterella</tp:taxon-name-part></tp:taxon-name></italic>). Type locality: Yemen, Prov. Sanaa, Jabal Raymah, 25 km E Al Mansuriyah, Wadi Bullbull, 2 km SE Khansa, 700 m.</p><p><bold><italic><tp:taxon-name><tp:taxon-name-part taxon-name-part-type="genus" reg="Araeopteron">Araeopteron</tp:taxon-name-part><tp:taxon-name-part taxon-name-part-type="species" reg="tibeta">tibeta</tp:taxon-name-part></tp:taxon-name></italic></bold> Han &amp; Kononenko, sp. nov., “ZooKeys” (present publication). Type locality: China, Xizang Autonomous Region, Motuo County.</p><p><bold><italic><tp:taxon-name><tp:taxon-name-part taxon-name-part-type="genus" reg="Araeopteron">Araeopteron</tp:taxon-name-part><tp:taxon-name-part taxon-name-part-type="species" reg="vilhelmina">vilhelmina</tp:taxon-name-part></tp:taxon-name></italic></bold> (Dyar, 1916), “Proceedings of the United States National Museum” 51: 18 (<italic><tp:taxon-name><tp:taxon-name-part taxon-name-part-type="genus" reg="Araeoptera">Araeoptera</tp:taxon-name-part></tp:taxon-name></italic>). Type locality: Mexico, Tabasco, Teapa.</p><p><bold><italic><tp:taxon-name><tp:taxon-name-part taxon-name-part-type="genus" reg="Araeopteron">Araeopteron</tp:taxon-name-part><tp:taxon-name-part taxon-name-part-type="species" reg="xanthopis">xanthopis</tp:taxon-name-part></tp:taxon-name></italic></bold> Hampson, 1907, “Journal of the Bombay Natural History Society” 17: 672. Type locality: Sri Lanka, Haldamulla.</p><p><bold><italic><tp:taxon-name><tp:taxon-name-part taxon-name-part-type="genus" reg="Araeopteron">Araeopteron</tp:taxon-name-part><tp:taxon-name-part taxon-name-part-type="species" reg="yemeni">yemeni</tp:taxon-name-part></tp:taxon-name></italic></bold> Fibiger &amp; Hacker, 2001, “<tp:taxon-name><tp:taxon-name-part taxon-name-part-type="genus" reg="Esperiana">Esperiana</tp:taxon-name-part></tp:taxon-name>” 8: 577, Pl. 8: 4. Type locality: Yemen, Prov. Sanaa, Jabal Raymah, 25 km E Al Mansuriyah, Wadi Bullbull, 2 km SE Khansa, 700 m.</p></sec></tp:treatment-sec><tp:treatment-sec><!--Section generated to contain objects referenced in tp:taxon-treatment.--><fig id="F1" position="float" orientation="portrait"><object-id xmlns:xlink="http://www.w3.org/1999/xlink" content-type="doi" xlink:type="simple">10.3897/zookeys.1060.67674.figures1-6</object-id><object-id xmlns:xlink="http://www.w3.org/1999/xlink" content-type="arpha" xlink:type="simple">C95D295D-28CD-5923-95E7-DF623BF14952</object-id><label>Figures 1–6.</label><caption><p>Adults of <italic><tp:taxon-name><tp:taxon-name-part taxon-name-part-type="genus" reg="Araeopteron">Araeopteron</tp:taxon-name-part></tp:taxon-name></italic> spp. <bold>1</bold><italic><tp:taxon-name><tp:taxon-name-part taxon-name-part-type="genus" reg="Araeopteron">A.</tp:taxon-name-part><tp:taxon-name-part taxon-name-part-type="species" reg="dawai">dawai</tp:taxon-name-part></tp:taxon-name></italic> sp. nov. holotype <bold>2</bold><italic><tp:taxon-name><tp:taxon-name-part taxon-name-part-type="genus" reg="Araeopteron">A.</tp:taxon-name-part><tp:taxon-name-part taxon-name-part-type="species" reg="rufescens">rufescens</tp:taxon-name-part></tp:taxon-name></italic>. Malaysia, Borneo <bold>3</bold><italic><tp:taxon-name><tp:taxon-name-part taxon-name-part-type="genus" reg="Araeopteron">A.</tp:taxon-name-part><tp:taxon-name-part taxon-name-part-type="species" reg="medogensis">medogensis</tp:taxon-name-part></tp:taxon-name></italic> sp. nov. holotype <bold>4</bold><italic><tp:taxon-name><tp:taxon-name-part taxon-name-part-type="genus" reg="Araeopteron">A.</tp:taxon-name-part><tp:taxon-name-part taxon-name-part-type="species" reg="ussurica">ussurica</tp:taxon-name-part></tp:taxon-name></italic> (Russia, Primorye, after <xref ref-type="bibr" rid="B6">Fibiger and Kononenko 2008</xref>) <bold>5</bold><italic><tp:taxon-name><tp:taxon-name-part taxon-name-part-type="genus" reg="Araeopteron">A.</tp:taxon-name-part><tp:taxon-name-part taxon-name-part-type="species" reg="tibeta">tibeta</tp:taxon-name-part></tp:taxon-name></italic> sp. nov. holotype <bold>6</bold><italic><tp:taxon-name><tp:taxon-name-part taxon-name-part-type="genus" reg="Araeopteron">A.</tp:taxon-name-part><tp:taxon-name-part taxon-name-part-type="species" reg="amoena">amoena</tp:taxon-name-part></tp:taxon-name></italic> (Russia, Primorye, after <xref ref-type="bibr" rid="B6">Fibiger and Kononenko 2008</xref>).</p></caption><graphic xmlns:xlink="http://www.w3.org/1999/xlink" xlink:href="zookeys-1060-017-g001.jpg" position="float" orientation="portrait" xlink:type="simple" id="oo_589054.jpg"><uri content-type="original_file" xlink:type="simple">https://binary.pensoft.net/fig/589054</uri></graphic></fig><fig id="F2" position="float" orientation="portrait"><object-id xmlns:xlink="http://www.w3.org/1999/xlink" content-type="doi" xlink:type="simple">10.3897/zookeys.1060.67674.figures7-12</object-id><object-id xmlns:xlink="http://www.w3.org/1999/xlink" content-type="arpha" xlink:type="simple">3A78EC5D-00FD-5CCC-AB03-403F5DF4AD96</object-id><label>Figures 7–12.</label><caption><p>Male genitalia of <italic><tp:taxon-name><tp:taxon-name-part taxon-name-part-type="genus" reg="Araeopteron">Araeopteron</tp:taxon-name-part></tp:taxon-name></italic> spp. <bold>7</bold><italic><tp:taxon-name><tp:taxon-name-part taxon-name-part-type="genus" reg="Araeopteron">A.</tp:taxon-name-part><tp:taxon-name-part taxon-name-part-type="species" reg="dawai">dawai</tp:taxon-name-part></tp:taxon-name></italic> sp. nov. holotype, gen. prep. no. hhl-4010-1 <bold>8</bold><italic><tp:taxon-name><tp:taxon-name-part taxon-name-part-type="genus" reg="Araeopteron">A.</tp:taxon-name-part><tp:taxon-name-part taxon-name-part-type="species" reg="rufescens">rufescens</tp:taxon-name-part></tp:taxon-name></italic>, Malaysia, Borneo, gen. prep. no. hhl-4587-1 <bold>9</bold><italic><tp:taxon-name><tp:taxon-name-part taxon-name-part-type="genus" reg="Araeopteron">A.</tp:taxon-name-part><tp:taxon-name-part taxon-name-part-type="species" reg="medogensis">medogensis</tp:taxon-name-part></tp:taxon-name></italic> sp. nov. holotype, gen. prep. no. hhl-4022-1 <bold>10</bold><italic><tp:taxon-name><tp:taxon-name-part taxon-name-part-type="genus" reg="Araeopteron">A.</tp:taxon-name-part><tp:taxon-name-part taxon-name-part-type="species" reg="ussurica">ussurica</tp:taxon-name-part></tp:taxon-name></italic> (Russia, Primorye, after <xref ref-type="bibr" rid="B6">Fibiger and Kononenko 2008</xref>) <bold>11</bold><italic><tp:taxon-name><tp:taxon-name-part taxon-name-part-type="genus" reg="Araeopteron">A.</tp:taxon-name-part><tp:taxon-name-part taxon-name-part-type="species" reg="tibeta">tibeta</tp:taxon-name-part></tp:taxon-name></italic> sp. nov. holotype, gen. prep. no. hhl-4026-1 <bold>12</bold><italic><tp:taxon-name><tp:taxon-name-part taxon-name-part-type="genus" reg="Araeopteron">A.</tp:taxon-name-part><tp:taxon-name-part taxon-name-part-type="species" reg="amoena">amoena</tp:taxon-name-part></tp:taxon-name></italic> (Russia, Primorye, after <xref ref-type="bibr" rid="B6">Fibiger and Kononenko 2008</xref>).</p></caption><graphic xmlns:xlink="http://www.w3.org/1999/xlink" xlink:href="zookeys-1060-017-g002.jpg" position="float" orientation="portrait" xlink:type="simple" id="oo_589055.jpg"><uri content-type="original_file" xlink:type="simple">https://binary.pensoft.net/fig/589055</uri></graphic></fig><fig id="F3" position="float" orientation="portrait"><object-id xmlns:xlink="http://www.w3.org/1999/xlink" content-type="doi" xlink:type="simple">10.3897/zookeys.1060.67674.figures13-15</object-id><object-id xmlns:xlink="http://www.w3.org/1999/xlink" content-type="arpha" xlink:type="simple">D707B511-A921-5F45-BF89-0F9D672F1E75</object-id><label>Figures 13–15.</label><caption><p>The map (<bold>13</bold>) and habitat (<bold>14, 15</bold>) of <tp:taxon-name><tp:taxon-name-part taxon-name-part-type="genus" reg="Araeopteron">Araeopteron</tp:taxon-name-part></tp:taxon-name> spp. in the Xizang Autonomous Region, China</p></caption><graphic xmlns:xlink="http://www.w3.org/1999/xlink" xlink:href="zookeys-1060-017-g003.jpg" position="float" orientation="portrait" xlink:type="simple" id="oo_589056.jpg"><uri content-type="original_file" xlink:type="simple">https://binary.pensoft.net/fig/589056</uri></graphic></fig></tp:treatment-sec><ref-list><ref id="B6"><mixed-citation xmlns:xlink="http://www.w3.org/1999/xlink" xlink:type="simple"><person-group><name name-style="western"><surname>Fibiger</surname><given-names>M</given-names></name><name name-style="western"><surname>Kononenko</surname><given-names>VS</given-names></name></person-group> (<year>2008</year>) <article-title>A revision of the subfamily <tp:taxon-name><tp:taxon-name-part taxon-name-part-type="subfamily">Araeopteroninae</tp:taxon-name-part></tp:taxon-name> Fibiger, 2005 in the Russian Far East and neighbouring countries with a description of four new species (<tp:taxon-name><tp:taxon-name-part taxon-name-part-type="order">Lepidoptera</tp:taxon-name-part></tp:taxon-name>, <tp:taxon-name><tp:taxon-name-part taxon-name-part-type="family">Noctuidae</tp:taxon-name-part></tp:taxon-name>).</article-title><source>Zootaxa</source><volume>1891</volume>: <fpage>39</fpage>–<lpage>54</lpage>. <ext-link xlink:type="simple" ext-link-type="doi" xlink:href="10.11646/zootaxa.1891.1.4">https://doi.org/10.11646/zootaxa.1891.1.4</ext-link></mixed-citation></ref></ref-list></tp:taxon-treatment>
